# Supplementary material for: Telomere-to-telomere pear (Pyrus pyrifolia) reference genome reveals segmental and whole genome duplication driving genome evolution
Source: Hortic Res. 2023 Oct 12;10(11):uhad201. doi: 10.1093/hr/uhad201 (PMC10681005; doi:10.1093/hr/uhad201)
Supplement: Web_Material_uhad201 [file web_material_uhad201.zip]

Archive with 10 entries (10 files):
- Figure S1.pdf
- Figure S2.pdf
- Figure S3.pdf
- Figure S4.pdf
- Figure S5.pdf
- Figure S6.pdf
- Figure S7.pdf
- Figure S8.pdf
- Figure S9.pdf
- Supplemental Table.xlsx
