# Supplementary material for: Telomere-to-telomere pear (Pyrus pyrifolia) reference genome reveals segmental and whole genome duplication driving genome evolution
Source: Hortic Res. 2023 Oct 12;10(11):uhad201. doi: 10.1093/hr/uhad201 (PMC10681005; doi:10.1093/hr/uhad201)
Supplement: Web_Material_uhad201 [file web_material_uhad201.zip › Supplemental Table.xlsx]

## Sheet: Table S1
Table S1: The percent of transposon elements in centromeric regions
Chr	Start	End	Size (Mb)	Precent (%)
				Transposon element	Gypsy	DNA	Copia	Other
Chr01	3100000	5050000	1.95	99.5425	87.0253	0	6.77523	5.7419
Chr02	16350000	18950000	2.6	97.7297	83.8598	0	2.72788	11.142
Chr03	14650000	17450000	2.8	98.947	85.4507	0	4.73525	8.76111
Chr04	9350000	11700000	2.35	99.5237	85.497	0	2.23481	11.7918
Chr05	9800000	11150000	1.35	99.4695	88.0464	0	1.63074	9.79237
Chr06	9100000	11300000	2.2	99.5713	90.0986	0	1.91695	7.55568
Chr07	12000000	14750000	2.75	92.6074	74.7328	0.2116	10.9663	6.69669
Chr08	12850000	15550000	2.7	94.7217	79.0148	0.24267	5.26448	10.1998
Chr09	18400000	20450000	2.05	99.6036	84.1653	0	8.39868	7.03961
Chr10	10250000	11900000	1.65	99.9401	87.4944	0	5.47721	6.96849
Chr11	17300000	18800000	1.5	99.7242	88.4761	0	4.8934	6.35473
Chr12	9800000	11950000	2.15	97.7861	86.2179	0	3.36693	8.20122
Chr13	22550000	25250000	2.7	98.0176	78.5431	0	10.6183	8.85619
Chr14	9650000	12450000	2.8	98.6762	85.4297	0	3.93411	9.31246
Chr15	28400000	30950000	2.55	98.917	85.3675	0.23839	3.04263	10.2685
Chr16	20850000	23200000	2.35	98.4857	80.7523	0.40094	7.05706	10.2754
Chr17	15650000	17050000	1.4	97.7988	84.6722	0	4.20771	8.91887

## Sheet: Table S2
Table S2: Basic statistical results of gene structure of species
Species	Number	Average transcript length (bp)	Average CDS length (bp)	Average exons per gene	Average exon length (bp)	Average intron length (bp)
Pyrus pyrifolia	42298	2817.29	1097.81	4.74	231.39	459.21
Pyrus communis	37440	2326.54	1120.49	5.06	221.61	297.34
Pyrus betulifolia	59552	2801.43	1305.11	4.73	275.86	401.06
Prunus persica	27861	2445.56	1214.65	4.91	247.53	315.04
Malus domestica	44599	3457.46	1182.81	5.51	214.68	504.41
Arabidopsis thaliana	27105	1894.59	1233.24	5.19	237.71	157.91
YH1	41969	2817.29	1097.81	4.74	231.39	459.21

## Sheet: Table S3
Table S3: Summary of gene function annotation
Type	Gene number	Percent (%)
Swissprot	29571	70.4591
NR	40291	96.0018
KEGG	29769	70.9309
InterPro	37794	90.0522
GO	22498	53.6062
Pfam	28325	67.4903
Annotated	40818	97.2575
Unannotated	1151	2.7425
Total	41969	-

## Sheet: Table S4
Table S4: Statistic of SD distribution on chromosomes
Chromosome ID	SD length (Mb)	Chromosome length (Mb)	Percentage (%)
Chr01	6.45506	25.4139	25.3997
Chr02	6.96737	28.5928	24.3676
Chr03	7.38308	29.8468	24.7366
Chr04	7.13337	24.9953	28.5388
Chr05	8.73663	34.9079	25.0276
Chr06	4.71712	25.0005	18.8681
Chr07	7.21316	29.2555	24.6557
Chr08	6.30277	25.1633	25.0475
Chr09	7.29145	27.8248	26.2048
Chr10	8.38155	32.2787	25.9662
Chr11	11.1292	32.9392	33.787
Chr12	4.77994	25.4298	18.7966
Chr13	5.84048	31.2612	18.6828
Chr14	5.60533	26.9249	20.8184
Chr15	8.81226	41.6245	21.1708
Chr16	4.90871	30.616	16.0332
Chr17	8.26652	28.1912	29.3231

## Sheet: Table S5
Table S5: Disease resistance related genes in SD regions
Gene1	Gene2	Gene1			Gene2
		KEGG annotation	NR annotation	Swissprot annotation	KEGG annotation	NR annotation	Swissprot annotation
Pspp.Chr01.01565	Pspp.Chr01.01563	NA	XP_034674378.1 laccase-14-like [Vitis riparia]	NA	K19613 leucine-rich repeat protein SHOC2 | (RefSeq) hypothetical protein (A)	KAG5383446.1 hypothetical protein IGI04_034916, partial [Brassica rapa subsp. trilocularis]	Disease resistance protein RPP2B OS=Arabidopsis thaliana OX=3702 GN=RPP2B PE=1 SV=2
Pspp.Chr02.00319	Pspp.Chr02.00321	NA	XP_023871615.1 uncharacterized protein LOC111984221 [Quercus suber]	NA	K22038 volume-regulated anion channel | (RefSeq) TMV resistance protein N-like (A)	XP_021826139.1 TMV resistance protein N-like [Prunus avium]	Disease resistance protein RUN1 OS=Vitis rotundifolia OX=103349 GN=RUN1 PE=1 SV=1
Pspp.Chr02.02019	Pspp.Chr02.01997	K19613 leucine-rich repeat protein SHOC2 | (RefSeq) hypothetical protein (A)	XP_019078998.1 PREDICTED: TMV resistance protein N-like isoform X4 [Vitis vinifera]	Disease resistance protein RPV1 OS=Vitis rotundifolia OX=103349 GN=RPV1 PE=1 SV=1	K19613 leucine-rich repeat protein SHOC2 | (RefSeq) TMV resistance protein N-like (A)	XP_040370752.1 uncharacterized protein LOC112188838 isoform X4 [Rosa chinensis]	Disease resistance protein RPV1 OS=Vitis rotundifolia OX=103349 GN=RPV1 PE=1 SV=1
Pspp.Chr07.00797	Pspp.Chr07.00793	K19613 leucine-rich repeat protein SHOC2 | (RefSeq) TMV resistance protein N-like (A)	XP_028127278.1 LOW QUALITY PROTEIN: uncharacterized protein LOC114323798 [Camellia sinensis]	Disease resistance protein RUN1 OS=Vitis rotundifolia OX=103349 GN=RUN1 PE=1 SV=1	K19613 leucine-rich repeat protein SHOC2 | (RefSeq) TMV resistance protein N-like (A)	XP_028095103.1 LOW QUALITY PROTEIN: disease resistance protein RML1A-like [Camellia sinensis]	Disease resistance protein RUN1 OS=Vitis rotundifolia OX=103349 GN=RUN1 PE=1 SV=1
Pspp.Chr08.00598	Pspp.Chr08.00593	K13459 disease resistance protein RPS2 | (RefSeq) disease resistance protein At4g27190-like (A)	XP_024951957.1 uncharacterized protein LOC112497573 isoform X1 [Citrus sinensis]	NA	K13459 disease resistance protein RPS2 | (RefSeq) probable disease resistance protein At4g27220 (A)	XP_034926484.1 probable disease resistance protein At4g27220 isoform X1 [Populus alba]	NA
Pspp.Chr08.00967	Pspp.Chr08.00960	K19613 leucine-rich repeat protein SHOC2 | (RefSeq) putative disease resistance RPP13-like protein 1 (A)	XP_021826374.1 putative disease resistance RPP13-like protein 1 [Prunus avium]	Putative disease resistance protein At3g14460 OS=Arabidopsis thaliana OX=3702 GN=At3g14460 PE=3 SV=1	K19613 leucine-rich repeat protein SHOC2 | (RefSeq) putative disease resistance protein At3g14460 (A)	XP_022747848.1 putative disease resistance protein At3g14460 [Durio zibethinus] XP_022747850.1 putative disease resistance protein At3g14460 [Durio zibethinus]	Putative disease resistance protein At3g14460 OS=Arabidopsis thaliana OX=3702 GN=At3g14460 PE=3 SV=1
Pspp.Chr09.01218	Pspp.Chr09.01219	NA	NA	NA	K13457 disease resistance protein RPM1 | (RefSeq) disease resistance protein RPM1-like (A)	PRQ49673.1 putative RNA-directed DNA polymerase [Rosa chinensis]	Disease resistance protein RPM1 OS=Arabidopsis thaliana OX=3702 GN=RPM1 PE=1 SV=1
Pspp.Chr09.01219	Pspp.Chr09.01217	K13457 disease resistance protein RPM1 | (RefSeq) disease resistance protein RPM1-like (A)	PRQ49673.1 putative RNA-directed DNA polymerase [Rosa chinensis]	Disease resistance protein RPM1 OS=Arabidopsis thaliana OX=3702 GN=RPM1 PE=1 SV=1	K13457 disease resistance protein RPM1 | (RefSeq) disease resistance protein RPM1-like (A)	KCW90007.1 hypothetical protein EUGRSUZ_A02202, partial [Eucalyptus grandis]	Disease resistance protein RPM1 OS=Arabidopsis thaliana OX=3702 GN=RPM1 PE=1 SV=1
Pspp.Chr11.00504	Pspp.Chr11.00501	K19613 leucine-rich repeat protein SHOC2 | (RefSeq) putative disease resistance protein At3g14460 (A)	RVW19732.1 putative disease resistance RPP13-like protein 1 [Vitis vinifera]	Putative disease resistance protein At3g14460 OS=Arabidopsis thaliana OX=3702 GN=At3g14460 PE=3 SV=1	K19613 leucine-rich repeat protein SHOC2 | (RefSeq) putative disease resistance protein At3g14460 (A)	KAB2607081.1 disease resistance protein [Pyrus ussuriensis x Pyrus communis]	Putative disease resistance protein At3g14460 OS=Arabidopsis thaliana OX=3702 GN=At3g14460 PE=3 SV=1
Pspp.Chr11.00561	Pspp.Chr11.00558	K13459 disease resistance protein RPS2 | (RefSeq) probable disease resistance protein At4g27220 (A)	GAY62726.1 hypothetical protein CUMW_220130 [Citrus unshiu]	Disease resistance protein At4g27190 OS=Arabidopsis thaliana OX=3702 GN=At4g27190 PE=2 SV=1	K13459 disease resistance protein RPS2 | (RefSeq) disease resistance protein At4g27190-like (A)	CAB4268237.1 unnamed protein product [Prunus armeniaca]	Disease resistance protein At4g27190 OS=Arabidopsis thaliana OX=3702 GN=At4g27190 PE=2 SV=1
Pspp.Chr11.00562	Pspp.Chr11.00561	K13459 disease resistance protein RPS2 | (RefSeq) disease resistance protein At4g27190-like (A)	XP_017438412.1 PREDICTED: probable disease resistance protein At4g27220 [Vigna angularis]	Disease resistance protein At4g27190 OS=Arabidopsis thaliana OX=3702 GN=At4g27190 PE=2 SV=1	K13459 disease resistance protein RPS2 | (RefSeq) probable disease resistance protein At4g27220 (A)	GAY62726.1 hypothetical protein CUMW_220130 [Citrus unshiu]	Disease resistance protein At4g27190 OS=Arabidopsis thaliana OX=3702 GN=At4g27190 PE=2 SV=1
Pspp.Chr11.00563	Pspp.Chr11.00561	K13459 disease resistance protein RPS2 | (RefSeq) probable disease resistance protein At4g27220 (A)	KAF3455067.1 hypothetical protein FNV43_RR05515 [Rhamnella rubrinervis]	Disease resistance protein At4g27190 OS=Arabidopsis thaliana OX=3702 GN=At4g27190 PE=2 SV=1	K13459 disease resistance protein RPS2 | (RefSeq) probable disease resistance protein At4g27220 (A)	GAY62726.1 hypothetical protein CUMW_220130 [Citrus unshiu]	Disease resistance protein At4g27190 OS=Arabidopsis thaliana OX=3702 GN=At4g27190 PE=2 SV=1
Pspp.Chr15.02285	Pspp.Chr15.02282	K04733 interleukin-1 receptor-associated kinase 4 [EC:2.7.11.1] | (RefSeq) probable LRR receptor-like serine/threonine-protein kinase At5g48740 (A)	XP_015890044.1 probable disease resistance protein At5g66900 [Ziziphus jujuba]	NA	K04733 interleukin-1 receptor-associated kinase 4 [EC:2.7.11.1] | (RefSeq) probable LRR receptor-like serine/threonine-protein kinase At5g48740 (A)	XP_028779380.1 probable disease resistance protein At5g66900 [Prosopis alba]	NA
Pspp.Chr15.02285	Pspp.Chr15.02283	K04733 interleukin-1 receptor-associated kinase 4 [EC:2.7.11.1] | (RefSeq) probable LRR receptor-like serine/threonine-protein kinase At5g48740 (A)	XP_015890044.1 probable disease resistance protein At5g66900 [Ziziphus jujuba]	NA	K13415 protein brassinosteroid insensitive 1 [EC:2.7.10.1 2.7.11.1] | (RefSeq) uncharacterized LOC103401427 (A)	XP_011464423.1 PREDICTED: uncharacterized protein LOC101305792 isoform X1 [Fragaria vesca subsp. vesca]	NA
Pspp.Chr15.03257	Pspp.Chr15.03250	NA	NA	NA	K19613 leucine-rich repeat protein SHOC2 | (RefSeq) TMV resistance protein N-like (A)	XP_010645849.1 PREDICTED: disease resistance protein RPS4-like [Vitis vinifera]	Inactive disease resistance protein RPS4 OS=Arabidopsis thaliana OX=3702 GN=RPS4 PE=3 SV=1
Pspp.Chr17.01785	Pspp.Chr17.01781	K13459 disease resistance protein RPS2 | (RefSeq) probable disease resistance protein At5g63020 (A)	GAY60025.1 hypothetical protein CUMW_198910 [Citrus unshiu]	Probable disease resistance protein At5g63020 OS=Arabidopsis thaliana OX=3702 GN=At5g63020 PE=2 SV=2	K13459 disease resistance protein RPS2 | (RefSeq) probable disease resistance protein At5g63020 (A)	XP_010500875.1 PREDICTED: probable disease resistance protein At1g52660 [Camelina sativa]	Probable disease resistance protein At5g63020 OS=Arabidopsis thaliana OX=3702 GN=At5g63020 PE=2 SV=2
Pspp.Chr17.01788	Pspp.Chr17.01785	K13459 disease resistance protein RPS2 | (RefSeq) probable disease resistance protein At5g63020 (A)	TYH14555.1 hypothetical protein ES288_A06G229700v1 [Gossypium darwinii]	Probable disease resistance protein At5g43730 OS=Arabidopsis thaliana OX=3702 GN=At5g43730 PE=2 SV=1	K13459 disease resistance protein RPS2 | (RefSeq) probable disease resistance protein At5g63020 (A)	GAY60025.1 hypothetical protein CUMW_198910 [Citrus unshiu]	Probable disease resistance protein At5g63020 OS=Arabidopsis thaliana OX=3702 GN=At5g63020 PE=2 SV=2
Pspp.Chr17.01789	Pspp.Chr17.01785	K13459 disease resistance protein RPS2 | (RefSeq) probable disease resistance protein At5g63020 (A)	CDY26628.1 BnaA09g46490D [Brassica napus]	Probable disease resistance protein At1g12290 OS=Arabidopsis thaliana OX=3702 GN=At1g12290 PE=3 SV=1	K13459 disease resistance protein RPS2 | (RefSeq) probable disease resistance protein At5g63020 (A)	GAY60025.1 hypothetical protein CUMW_198910 [Citrus unshiu]	Probable disease resistance protein At5g63020 OS=Arabidopsis thaliana OX=3702 GN=At5g63020 PE=2 SV=2

## Sheet: Table S6
Table S6: TPM value of SD-driven duplicated genes enriched in starch and sucrose metabolism pathway
Gene id	Gene annotation
		30dGR	60dGR	90dGR	120dGR	150dGR
Pspp.Chr02.00688	K00695 sucrose synthase [EC:2.4.1.13] | (RefSeq) sucrose synthase (A)	2.01063	5.98103	4.19981	0.541492	0
Pspp.Chr02.00689	K00695 sucrose synthase [EC:2.4.1.13] | (RefSeq) sucrose synthase-like (A)	10.5162	4.01355	4.24049	1.59528	0
Pspp.Chr08.00568	K00703 starch synthase [EC:2.4.1.21] | (RefSeq) granule-bound starch synthase 2, chloroplastic/amyloplastic-like (A)	0	0	0	0	0
Pspp.Chr15.01397	K00703 starch synthase [EC:2.4.1.21] | (RefSeq) granule-bound starch synthase 2, chloroplastic/amyloplastic-like (A)	19.7173	10.4637	12.621	11.5388	12.3331
Pspp.Chr01.00519	K00703 starch synthase [EC:2.4.1.21] | (RefSeq) probable starch synthase 4, chloroplastic/amyloplastic isoform X2 (A)	8.69187	4.93254	6.79035	9.23422	10.7181
Pspp.Chr16.02433	K00703 starch synthase [EC:2.4.1.21] | (RefSeq) probable starch synthase 4, chloroplastic/amyloplastic isoform X2 (A)	7.27241	2.80047	2.97716	3.43088	2.5036
Pspp.Chr02.01446	K00844 hexokinase [EC:2.7.1.1] | (RefSeq) probable hexokinase-like 2 protein (A)	0	0	0	0	0
Pspp.Chr15.02543	K00844 hexokinase [EC:2.7.1.1] | (RefSeq) probable hexokinase-like 2 protein (A)	0	0	0	0	0
Pspp.Chr01.00626	K01177 beta-amylase [EC:3.2.1.2] | (RefSeq) beta-amylase 2, chloroplastic (A)	17.7154	4.91884	4.12022	4.09209	3.60535
Pspp.Chr01.00627	K01177 beta-amylase [EC:3.2.1.2] | (RefSeq) beta-amylase 2, chloroplastic (A)	30.5849	37.6222	12.5519	15.9901	14.9111
Pspp.Chr09.00371	K01177 beta-amylase [EC:3.2.1.2] | (RefSeq) uncharacterized protein LOC103964899 (A)	21.9267	12.2805	9.56323	6.80051	6.50269
Pspp.Chr13.01473	K01177 beta-amylase [EC:3.2.1.2] | (RefSeq) uncharacterized protein LOC103964899 (A)	0.228033	0.148646	0.047978	0.0451283	0.124203
Pspp.Chr15.01033	K01177 beta-amylase [EC:3.2.1.2] | (RefSeq) uncharacterized protein LOC103964899 (A)	8.52784	5.22852	4.13815	4.64118	1.42364
Pspp.Chr15.03467	K01177 beta-amylase [EC:3.2.1.2] | (RefSeq) uncharacterized protein LOC103964899 (A)	23.4761	15.432	10.7156	9.35746	6.873
Pspp.Chr08.02023	K01179 endoglucanase [EC:3.2.1.4] | (RefSeq) endoglucanase 25 (A)	49.933	60.4138	87.0659	118.505	108.567
Pspp.Chr15.03772	K01179 endoglucanase [EC:3.2.1.4] | (RefSeq) endoglucanase 25-like (A)	19.4871	31.9275	41.1748	70.5815	78.1288
Pspp.Chr06.01326	K01188 beta-glucosidase [EC:3.2.1.21] | (RefSeq) beta-glucosidase 24-like (A)	0	0	0	0	0
Pspp.Chr06.01328	K01188 beta-glucosidase [EC:3.2.1.21] | (RefSeq) beta-glucosidase 24-like (A)	0	0	0	0	0
Pspp.Chr14.01474	K01188 beta-glucosidase [EC:3.2.1.21] | (RefSeq) beta-glucosidase 24-like (A)	0	0	0	0	0
Pspp.Chr14.01475	K01188 beta-glucosidase [EC:3.2.1.21] | (RefSeq) beta-glucosidase 24-like (A)	0	0	0	0	0
Pspp.Chr14.01476	K01188 beta-glucosidase [EC:3.2.1.21] | (RefSeq) beta-glucosidase 24-like (A)	0	0	0	0	0
Pspp.Chr14.01478	K01188 beta-glucosidase [EC:3.2.1.21] | (RefSeq) beta-glucosidase 24-like (A)	0	0	0	0	0
Pspp.Chr02.00963	K01188 beta-glucosidase [EC:3.2.1.21] | (RefSeq) beta-glucosidase 42-like (A)	0.391224	0.0444236	0.139319	0.148119	0.0750793
Pspp.Chr17.02071	K01188 beta-glucosidase [EC:3.2.1.21] | (RefSeq) beta-glucosidase 42-like (A)	64.3143	4.61629	5.87113	22.4615	17.2196
Pspp.Chr02.01995	K05349 beta-glucosidase [EC:3.2.1.21] | (RefSeq) beta-glucosidase BoGH3B-like (A)	2.16377	1.65627	3.14899	2.72816	3.7936
Pspp.Chr02.02020	K05349 beta-glucosidase [EC:3.2.1.21] | (RefSeq) LOW QUALITY PROTEIN: uncharacterized protein LOC103946210 (A)	0.0438137	0.145633	0.116934	0.0255951	0.0811961
Pspp.Chr11.00527	K05349 beta-glucosidase [EC:3.2.1.21] | (RefSeq) uncharacterized protein LOC103929797 (A)	0.059254	0.0726168	0.245896	0.0683898	0.0111633
Pspp.Chr11.00525	K05349 beta-glucosidase [EC:3.2.1.21] | (RefSeq) uncharacterized protein LOC103938585 isoform X1 (A)	16.4557	18.3846	24.98	21.7709	15.4096
Pspp.Chr14.00040	K05349 beta-glucosidase [EC:3.2.1.21] | (RefSeq) uncharacterized protein LOC108865427 isoform X1 (A)	7.32036	6.70119	1.60371	2.16176	2.178
Pspp.Chr14.00042	K05349 beta-glucosidase [EC:3.2.1.21] | (RefSeq) uncharacterized protein LOC108865427 isoform X1 (A)	0.350699	0.894446	0.100075	0.120886	0.116636

## Sheet: Table S7
Table S7: Significant (p-value <0.05) Pearson correlation coefficient between expression and methylation level in duplicated gene pairs
Gene1	Gene 2	Correlation coefficient	p-value	Methylation Type	Genomic regiona
Pspp.Chr01.00055	Pspp.Chr01.00006	-0.606988	0.0363526	CHG	Downstream 5kb
Pspp.Chr01.00055	Pspp.Chr01.00006	0.638316	0.0254995	CG	Downstream 5kb
Pspp.Chr01.00055	Pspp.Chr05.00721	-0.655942	0.0205464	CHG	Downstream 5kb
Pspp.Chr01.00056	Pspp.Chr01.00006	0.781687	0.00267134	CG	Downstream 5kb
Pspp.Chr01.00056	Pspp.Chr05.00721	0.672755	0.0165142	CG	Downstream 5kb
Pspp.Chr01.00111	Pspp.Chr15.02931	0.657118	0.0202431	CHH	Downstream 5kb
Pspp.Chr01.00111	Pspp.Chr15.02931	0.648208	0.0226242	CHG	Downstream 5kb
Pspp.Chr01.00111	Pspp.Chr15.02931	0.651354	0.0217613	CG	Downstream 5kb
Pspp.Chr01.00115	Pspp.Chr15.02930	-0.993014	1.29474e-10	CHH	Downstream 5kb
Pspp.Chr01.00115	Pspp.Chr15.02930	-0.975227	7.04889e-08	CHG	Downstream 5kb
Pspp.Chr01.00115	Pspp.Chr15.02930	-0.797455	0.00188946	CG	Downstream 5kb
Pspp.Chr01.00119	Pspp.Chr15.02925	-0.653677	0.0211398	CHH	Downstream 5kb
Pspp.Chr01.00119	Pspp.Chr15.02925	-0.88053	0.000156334	CHG	Downstream 5kb
Pspp.Chr01.00119	Pspp.Chr15.02925	-0.649634	0.02223	CG	Downstream 5kb
Pspp.Chr01.00120	Pspp.Chr15.02925	0.91661	2.75726e-05	CHH	Downstream 5kb
Pspp.Chr01.00120	Pspp.Chr15.02925	0.913035	3.3804e-05	CHG	Downstream 5kb
Pspp.Chr01.00120	Pspp.Chr15.02925	-0.821064	0.00106078	CG	Downstream 5kb
Pspp.Chr01.00129	Pspp.Chr15.02924	-0.669646	0.0172115	CHH	Downstream 5kb
Pspp.Chr01.00142	Pspp.Chr15.02921	-0.877507	0.000176206	CHH	Downstream 5kb
Pspp.Chr01.00142	Pspp.Chr15.02921	-0.899962	6.65665e-05	CHG	Downstream 5kb
Pspp.Chr01.00142	Pspp.Chr15.02921	-0.920912	2.13151e-05	CG	Downstream 5kb
Pspp.Chr01.00154	Pspp.Chr15.02916	-0.738094	0.00612875	CHH	Downstream 5kb
Pspp.Chr01.00164	Pspp.Chr15.02914	0.642303	0.0243105	CG	Downstream 5kb
Pspp.Chr01.00165	Pspp.Chr15.02913	0.638305	0.025503	CHH	Downstream 5kb
Pspp.Chr01.00165	Pspp.Chr15.02913	0.619357	0.031736	CHG	Downstream 5kb
Pspp.Chr01.00171	Pspp.Chr15.02909	0.904784	5.24331e-05	CHH	Downstream 5kb
Pspp.Chr01.00171	Pspp.Chr15.02909	0.948111	2.71451e-06	CHG	Downstream 5kb
Pspp.Chr01.00171	Pspp.Chr15.02909	0.960194	7.36156e-07	CG	Downstream 5kb
Pspp.Chr01.00176	Pspp.Chr15.02905	0.589118	0.0438416	CHH	Downstream 5kb
Pspp.Chr01.00183	Pspp.Chr15.02899	-0.868323	0.0002489	CHH	Downstream 5kb
Pspp.Chr01.00186	Pspp.Chr15.02896	0.773875	0.00313983	CHH	Downstream 5kb
Pspp.Chr01.00186	Pspp.Chr15.02896	-0.731812	0.00682013	CHG	Downstream 5kb
Pspp.Chr01.00186	Pspp.Chr15.02896	-0.671231	0.0168534	CG	Downstream 5kb
Pspp.Chr01.00194	Pspp.Chr15.02879	0.730476	0.00697445	CHH	Downstream 5kb
Pspp.Chr01.00199	Pspp.Chr15.02877	0.923373	1.82752e-05	CHH	Downstream 5kb
Pspp.Chr01.00199	Pspp.Chr15.02877	-0.953448	1.59206e-06	CHG	Downstream 5kb
Pspp.Chr01.00199	Pspp.Chr15.02877	-0.957733	9.89461e-07	CG	Downstream 5kb
Pspp.Chr01.00200	Pspp.Chr15.02875	0.878861	0.000167074	CHH	Downstream 5kb
Pspp.Chr01.00200	Pspp.Chr15.02875	-0.870818	0.000227193	CHG	Downstream 5kb
Pspp.Chr01.00206	Pspp.Chr15.02873	0.691336	0.0127698	CHH	Downstream 5kb
Pspp.Chr01.00210	Pspp.Chr15.02871	0.767905	0.00353805	CHG	Downstream 5kb
Pspp.Chr01.00210	Pspp.Chr15.02871	0.728558	0.00720055	CG	Downstream 5kb
Pspp.Chr01.00222	Pspp.Chr15.02855	0.662378	0.0189263	CHH	Downstream 5kb
Pspp.Chr01.00222	Pspp.Chr15.02855	0.652577	0.0214324	CHG	Downstream 5kb
Pspp.Chr01.00222	Pspp.Chr15.02855	0.679935	0.0149827	CG	Downstream 5kb
Pspp.Chr01.00225	Pspp.Chr15.02854	-0.983022	1.07982e-08	CHH	Downstream 5kb
Pspp.Chr01.00225	Pspp.Chr15.02854	-0.646375	0.0231383	CHG	Downstream 5kb
Pspp.Chr01.00225	Pspp.Chr15.02854	-0.915786	2.89207e-05	CG	Downstream 5kb
Pspp.Chr01.00244	Pspp.Chr15.02836	-0.863692	0.000293467	CHH	Downstream 5kb
Pspp.Chr01.00244	Pspp.Chr15.02836	-0.83741	0.000676475	CHG	Downstream 5kb
Pspp.Chr01.00244	Pspp.Chr15.02836	-0.861529	0.000316295	CG	Downstream 5kb
Pspp.Chr01.00245	Pspp.Chr15.02833	-0.953352	1.60817e-06	CHH	Downstream 5kb
Pspp.Chr01.00245	Pspp.Chr15.02833	-0.891759	9.73216e-05	CHG	Downstream 5kb
Pspp.Chr01.00247	Pspp.Chr15.02830	-0.976605	5.307e-08	CHH	Downstream 5kb
Pspp.Chr01.00247	Pspp.Chr15.02830	-0.980368	2.22206e-08	CHG	Downstream 5kb
Pspp.Chr01.00247	Pspp.Chr15.02830	-0.961691	6.09322e-07	CG	Downstream 5kb
Pspp.Chr01.00251	Pspp.Chr15.02828	0.828208	0.000876374	CHH	Downstream 5kb
Pspp.Chr01.00251	Pspp.Chr15.02828	-0.721401	0.0080928	CG	Downstream 5kb
Pspp.Chr01.00252	Pspp.Chr15.02827	0.691647	0.012713	CHH	Downstream 5kb
Pspp.Chr01.00252	Pspp.Chr15.02827	0.857702	0.000360056	CHG	Downstream 5kb
Pspp.Chr01.00252	Pspp.Chr15.02827	0.883891	0.00013634	CG	Downstream 5kb
Pspp.Chr01.00259	Pspp.Chr15.02821	0.982105	1.40247e-08	CHH	Downstream 5kb
Pspp.Chr01.00259	Pspp.Chr15.02821	-0.939734	5.65585e-06	CHG	Downstream 5kb
Pspp.Chr01.00260	Pspp.Chr15.02820	0.740165	0.00591289	CHH	Downstream 5kb
Pspp.Chr01.00260	Pspp.Chr15.02820	-0.787941	0.00233634	CHG	Downstream 5kb
Pspp.Chr01.00260	Pspp.Chr15.02820	-0.781055	0.0027071	CG	Downstream 5kb
Pspp.Chr01.00262	Pspp.Chr15.02797	-0.902964	5.74571e-05	CHH	Downstream 5kb
Pspp.Chr01.00262	Pspp.Chr15.02797	-0.915327	2.96948e-05	CHG	Downstream 5kb
Pspp.Chr01.00262	Pspp.Chr15.02797	-0.930356	1.14703e-05	CG	Downstream 5kb
Pspp.Chr01.00263	Pspp.Chr15.02799	0.763754	0.00383668	CHG	Downstream 5kb
Pspp.Chr01.00263	Pspp.Chr15.02799	0.669218	0.0173092	CG	Downstream 5kb
Pspp.Chr01.00271	Pspp.Chr15.02802	-0.788885	0.00228875	CHH	Downstream 5kb
Pspp.Chr01.00271	Pspp.Chr15.02802	-0.790986	0.00218539	CHG	Downstream 5kb
Pspp.Chr01.00271	Pspp.Chr15.02802	-0.804789	0.00159217	CG	Downstream 5kb
Pspp.Chr01.00276	Pspp.Chr15.02815	0.576338	0.0498258	CHH	Downstream 5kb
Pspp.Chr01.00276	Pspp.Chr15.02815	-0.607726	0.0360644	CHG	Downstream 5kb
Pspp.Chr01.00281	Pspp.Chr15.02791	0.937106	6.96978e-06	CHH	Downstream 5kb
Pspp.Chr01.00281	Pspp.Chr15.02791	0.932585	9.78567e-06	CHG	Downstream 5kb
Pspp.Chr01.00281	Pspp.Chr15.02791	0.74087	0.0058407	CG	Downstream 5kb
Pspp.Chr01.00282	Pspp.Chr15.02790	-0.975608	6.52749e-08	CHH	Downstream 5kb
Pspp.Chr01.00282	Pspp.Chr15.02790	-0.986425	3.54932e-09	CHG	Downstream 5kb
Pspp.Chr01.00284	Pspp.Chr15.02789	0.785784	0.00244806	CHH	Downstream 5kb
Pspp.Chr01.00284	Pspp.Chr15.02789	0.650715	0.0219345	CHG	Downstream 5kb
Pspp.Chr01.00284	Pspp.Chr15.02789	0.616607	0.0327237	CG	Downstream 5kb
Pspp.Chr01.00285	Pspp.Chr15.02788	-0.868621	0.000246226	CHH	Downstream 5kb
Pspp.Chr01.00292	Pspp.Chr15.02779	0.601824	0.0384149	CHH	Downstream 5kb
Pspp.Chr01.00292	Pspp.Chr15.02779	-0.634087	0.0268062	CHG	Downstream 5kb
Pspp.Chr01.00292	Pspp.Chr15.02779	0.674941	0.0160361	CG	Downstream 5kb
Pspp.Chr01.00294	Pspp.Chr15.02776	0.662898	0.0187997	CHH	Downstream 5kb
Pspp.Chr01.00294	Pspp.Chr15.02776	-0.597303	0.0402877	CG	Downstream 5kb
Pspp.Chr01.00298	Pspp.Chr15.02772	0.896797	7.73577e-05	CHH	Downstream 5kb
Pspp.Chr01.00301	Pspp.Chr15.02769	0.929916	1.18285e-05	CHH	Downstream 5kb
Pspp.Chr01.00301	Pspp.Chr15.02769	0.909564	4.08641e-05	CHG	Downstream 5kb
Pspp.Chr01.00301	Pspp.Chr15.02769	0.918185	2.51335e-05	CG	Downstream 5kb
Pspp.Chr01.00308	Pspp.Chr15.02755	0.576658	0.0496695	CHH	Downstream 5kb
Pspp.Chr01.00316	Pspp.Chr15.02748	0.825886	0.000933356	CHH	Downstream 5kb
Pspp.Chr01.00320	Pspp.Chr15.02746	0.738651	0.00607011	CHH	Downstream 5kb
Pspp.Chr01.00320	Pspp.Chr15.02746	0.803907	0.00162586	CHG	Downstream 5kb
Pspp.Chr01.00320	Pspp.Chr15.02746	0.694953	0.0121211	CG	Downstream 5kb
Pspp.Chr01.00340	Pspp.Chr15.02724	0.869641	0.000237244	CHH	Downstream 5kb
Pspp.Chr01.00340	Pspp.Chr15.02724	-0.962511	5.47559e-07	CHG	Downstream 5kb
Pspp.Chr01.00340	Pspp.Chr15.02724	-0.974954	7.44305e-08	CG	Downstream 5kb
Pspp.Chr01.00348	Pspp.Chr15.02718	-0.648687	0.0224913	CHH	Downstream 5kb
Pspp.Chr01.00348	Pspp.Chr15.02718	0.898553	7.12149e-05	CHG	Downstream 5kb
Pspp.Chr01.00348	Pspp.Chr15.02718	0.839279	0.000640601	CG	Downstream 5kb
Pspp.Chr01.00353	Pspp.Chr15.02716	-0.800317	0.00176877	CHH	Downstream 5kb
Pspp.Chr01.00353	Pspp.Chr15.02716	-0.740156	0.00591382	CHG	Downstream 5kb
Pspp.Chr01.00358	Pspp.Chr15.02713	-0.857324	0.000364621	CHH	Downstream 5kb
Pspp.Chr01.00358	Pspp.Chr15.02713	0.887576	0.000116784	CHG	Downstream 5kb
Pspp.Chr01.00358	Pspp.Chr15.02713	0.858299	0.000352932	CG	Downstream 5kb
Pspp.Chr01.00359	Pspp.Chr15.02712	-0.87762	0.000175431	CHG	Downstream 5kb
Pspp.Chr01.00359	Pspp.Chr15.02712	-0.897146	7.61068e-05	CG	Downstream 5kb
Pspp.Chr01.00360	Pspp.Chr15.02711	0.808652	0.00145078	CHH	Downstream 5kb
Pspp.Chr01.00360	Pspp.Chr15.02711	0.819979	0.00109123	CHG	Downstream 5kb
Pspp.Chr01.00360	Pspp.Chr15.02711	0.661579	0.0191221	CG	Downstream 5kb
Pspp.Chr01.00362	Pspp.Chr15.02708	-0.787933	0.00233677	CHH	Downstream 5kb
Pspp.Chr01.00362	Pspp.Chr15.02708	-0.797542	0.0018857	CHG	Downstream 5kb
Pspp.Chr01.00362	Pspp.Chr15.02708	-0.810217	0.00139631	CG	Downstream 5kb
Pspp.Chr01.00367	Pspp.Chr15.02698	0.699544	0.0113335	CHH	Downstream 5kb
Pspp.Chr01.00367	Pspp.Chr15.02698	-0.64073	0.0247748	CG	Downstream 5kb
Pspp.Chr01.00368	Pspp.Chr15.02696	-0.748237	0.00512545	CHH	Downstream 5kb
Pspp.Chr01.00368	Pspp.Chr15.02696	0.812217	0.00132904	CHG	Downstream 5kb
Pspp.Chr01.00368	Pspp.Chr15.02696	0.59558	0.0410184	CG	Downstream 5kb
Pspp.Chr01.00380	Pspp.Chr15.02683	-0.862796	0.000302757	CHH	Downstream 5kb
Pspp.Chr01.00380	Pspp.Chr15.02683	-0.925715	1.57118e-05	CHG	Downstream 5kb
Pspp.Chr01.00380	Pspp.Chr15.02683	-0.893004	9.2051e-05	CG	Downstream 5kb
Pspp.Chr01.00384	Pspp.Chr15.02678	-0.787899	0.00233847	CHH	Downstream 5kb
Pspp.Chr01.00384	Pspp.Chr15.02678	-0.95385	1.52551e-06	CHG	Downstream 5kb
Pspp.Chr01.00384	Pspp.Chr15.02678	0.71062	0.00958982	CG	Downstream 5kb
Pspp.Chr01.00386	Pspp.Chr15.02672	0.750149	0.00495114	CHH	Downstream 5kb
Pspp.Chr01.00386	Pspp.Chr15.02672	0.708484	0.00990934	CHG	Downstream 5kb
Pspp.Chr01.00388	Pspp.Chr15.02669	0.908564	4.30996e-05	CHH	Downstream 5kb
Pspp.Chr01.00388	Pspp.Chr15.02669	-0.89047	0.000103025	CHG	Downstream 5kb
Pspp.Chr01.00388	Pspp.Chr15.02669	-0.89298	9.21516e-05	CG	Downstream 5kb
Pspp.Chr01.00391	Pspp.Chr15.02668	-0.579606	0.048244	CHH	Downstream 5kb
Pspp.Chr01.00392	Pspp.Chr15.02666	-0.838889	0.000647955	CHH	Downstream 5kb
Pspp.Chr01.00392	Pspp.Chr15.02666	-0.669048	0.0173483	CG	Downstream 5kb
Pspp.Chr01.00393	Pspp.Chr15.02665	0.725108	0.00762085	CHH	Downstream 5kb
Pspp.Chr01.00393	Pspp.Chr15.02665	0.789521	0.00225706	CHG	Downstream 5kb
Pspp.Chr01.00393	Pspp.Chr15.02665	0.812864	0.00130782	CG	Downstream 5kb
Pspp.Chr01.00396	Pspp.Chr15.02663	0.96549	3.63783e-07	CHH	Downstream 5kb
Pspp.Chr01.00396	Pspp.Chr15.02663	-0.942057	4.66502e-06	CHG	Downstream 5kb
Pspp.Chr01.00396	Pspp.Chr15.02663	-0.951249	1.99776e-06	CG	Downstream 5kb
Pspp.Chr01.00397	Pspp.Chr15.02662	0.78147	0.00268358	CHH	Downstream 5kb
Pspp.Chr01.00397	Pspp.Chr15.02662	0.784988	0.00249026	CHG	Downstream 5kb
Pspp.Chr01.00397	Pspp.Chr15.02662	0.672879	0.0164868	CG	Downstream 5kb
Pspp.Chr01.00405	Pspp.Chr15.02659	0.729773	0.00705664	CHH	Downstream 5kb
Pspp.Chr01.00405	Pspp.Chr15.02659	-0.722183	0.00799152	CHG	Downstream 5kb
Pspp.Chr01.00405	Pspp.Chr15.02659	-0.72575	0.00754133	CG	Downstream 5kb
Pspp.Chr01.00406	Pspp.Chr15.02656	-0.628385	0.0286436	CHH	Downstream 5kb
Pspp.Chr01.00406	Pspp.Chr15.02656	-0.845388	0.000533506	CHG	Downstream 5kb
Pspp.Chr01.00406	Pspp.Chr15.02656	-0.848064	0.000491229	CG	Downstream 5kb
Pspp.Chr01.00407	Pspp.Chr15.02653	-0.777261	0.00292965	CHH	Downstream 5kb
Pspp.Chr01.00409	Pspp.Chr15.02652	-0.736133	0.00633868	CHG	Downstream 5kb
Pspp.Chr01.00411	Pspp.Chr15.02650	0.942689	4.42077e-06	CHH	Downstream 5kb
Pspp.Chr01.00411	Pspp.Chr15.02650	0.710401	0.00962225	CG	Downstream 5kb
Pspp.Chr01.00413	Pspp.Chr15.02647	-0.6118	0.0345033	CHH	Downstream 5kb
Pspp.Chr01.00413	Pspp.Chr15.02647	0.653965	0.0210638	CHG	Downstream 5kb
Pspp.Chr01.00413	Pspp.Chr15.02647	0.706874	0.0101554	CG	Downstream 5kb
Pspp.Chr01.00428	Pspp.Chr15.02635	0.798443	0.00184707	CHH	Downstream 5kb
Pspp.Chr01.00429	Pspp.Chr15.02632	0.71579	0.00884821	CHG	Downstream 5kb
Pspp.Chr01.00429	Pspp.Chr15.02632	-0.619977	0.0315165	CG	Downstream 5kb
Pspp.Chr01.00432	Pspp.Chr15.02630	0.827329	0.000897613	CHH	Downstream 5kb
Pspp.Chr01.00432	Pspp.Chr15.02630	-0.88493	0.000130589	CHG	Downstream 5kb
Pspp.Chr01.00432	Pspp.Chr15.02630	-0.83374	0.000751438	CG	Downstream 5kb
Pspp.Chr01.00434	Pspp.Chr15.02627	-0.963393	4.86866e-07	CHH	Downstream 5kb
Pspp.Chr01.00434	Pspp.Chr15.02627	-0.955333	1.29894e-06	CHG	Downstream 5kb
Pspp.Chr01.00434	Pspp.Chr15.02627	-0.962966	5.15532e-07	CG	Downstream 5kb
Pspp.Chr01.00438	Pspp.Chr15.02622	0.902477	5.88647e-05	CHH	Downstream 5kb
Pspp.Chr01.00438	Pspp.Chr15.02622	0.878256	0.000171106	CHG	Downstream 5kb
Pspp.Chr01.00438	Pspp.Chr15.02622	0.877368	0.000177166	CG	Downstream 5kb
Pspp.Chr01.00445	Pspp.Chr15.02606	0.697277	0.0117175	CHH	Downstream 5kb
Pspp.Chr01.00445	Pspp.Chr15.02606	0.65765	0.020107	CHG	Downstream 5kb
Pspp.Chr01.00445	Pspp.Chr15.02606	-0.579774	0.0481638	CG	Downstream 5kb
Pspp.Chr01.00446	Pspp.Chr15.02605	0.728884	0.00716165	CHG	Downstream 5kb
Pspp.Chr01.00446	Pspp.Chr15.02605	0.743795	0.00554829	CG	Downstream 5kb
Pspp.Chr01.00451	Pspp.Chr15.02603	0.99436	4.45211e-11	CHH	Downstream 5kb
Pspp.Chr01.00451	Pspp.Chr15.02603	0.995871	9.38343e-12	CHG	Downstream 5kb
Pspp.Chr01.00451	Pspp.Chr15.02603	0.94683	3.05979e-06	CG	Downstream 5kb
Pspp.Chr01.00453	Pspp.Chr15.02601	0.902144	5.98428e-05	CHH	Downstream 5kb
Pspp.Chr01.00453	Pspp.Chr15.02601	0.892186	9.54888e-05	CHG	Downstream 5kb
Pspp.Chr01.00453	Pspp.Chr15.02601	0.778884	0.00283281	CG	Downstream 5kb
Pspp.Chr01.00458	Pspp.Chr15.02596	0.70309	0.0107516	CHH	Downstream 5kb
Pspp.Chr01.00458	Pspp.Chr15.02596	-0.823935	0.000983408	CHG	Downstream 5kb
Pspp.Chr01.00458	Pspp.Chr15.02596	0.834083	0.00074416	CG	Downstream 5kb
Pspp.Chr01.00466	Pspp.Chr15.02586	0.835003	0.000724954	CHH	Downstream 5kb
Pspp.Chr01.00466	Pspp.Chr15.02586	0.770791	0.00334099	CHG	Downstream 5kb
Pspp.Chr01.00466	Pspp.Chr15.02586	0.876652	0.000182169	CG	Downstream 5kb
Pspp.Chr01.00467	Pspp.Chr15.02585	-0.584737	0.0458324	CHG	Downstream 5kb
Pspp.Chr01.00469	Pspp.Chr15.02584	0.654176	0.0210081	CHH	Downstream 5kb
Pspp.Chr01.00469	Pspp.Chr15.02584	0.847257	0.000503691	CHG	Downstream 5kb
Pspp.Chr01.00469	Pspp.Chr15.02584	0.868842	0.000244257	CG	Downstream 5kb
Pspp.Chr01.00473	Pspp.Chr15.02581	0.593809	0.0417789	CHH	Downstream 5kb
Pspp.Chr01.00473	Pspp.Chr15.02581	-0.835881	0.000706975	CHG	Downstream 5kb
Pspp.Chr01.00473	Pspp.Chr15.02581	-0.733552	0.00662303	CG	Downstream 5kb
Pspp.Chr01.00475	Pspp.Chr15.02576	0.731708	0.00683211	CHH	Downstream 5kb
Pspp.Chr01.00475	Pspp.Chr15.02576	-0.634065	0.0268129	CHG	Downstream 5kb
Pspp.Chr01.00481	Pspp.Chr15.02571	0.947457	2.88668e-06	CHH	Downstream 5kb
Pspp.Chr01.00481	Pspp.Chr15.02571	0.866138	0.000269214	CG	Downstream 5kb
Pspp.Chr01.00485	Pspp.Chr15.02568	0.951604	1.92727e-06	CHH	Downstream 5kb
Pspp.Chr01.00485	Pspp.Chr15.02568	0.94181	4.76313e-06	CHG	Downstream 5kb
Pspp.Chr01.00485	Pspp.Chr15.02568	0.850755	0.000451391	CG	Downstream 5kb
Pspp.Chr01.00490	Pspp.Chr15.02560	-0.963531	4.77872e-07	CHH	Downstream 5kb
Pspp.Chr01.00490	Pspp.Chr15.02560	-0.972897	1.10065e-07	CHG	Downstream 5kb
Pspp.Chr01.00502	Pspp.Chr15.02558	0.718813	0.00843497	CHG	Downstream 5kb
Pspp.Chr01.00505	Pspp.Chr15.02555	0.747313	0.00521129	CHH	Downstream 5kb
Pspp.Chr01.00505	Pspp.Chr15.02555	0.771805	0.0032738	CHG	Downstream 5kb
Pspp.Chr01.00505	Pspp.Chr15.02555	-0.81974	0.00109802	CG	Downstream 5kb
Pspp.Chr01.00506	Pspp.Chr15.02553	-0.661489	0.0191444	CHH	Downstream 5kb
Pspp.Chr01.00506	Pspp.Chr15.02553	-0.797331	0.00189482	CG	Downstream 5kb
Pspp.Chr01.00513	Pspp.Chr15.02550	-0.815507	0.00122382	CHG	Downstream 5kb
Pspp.Chr01.00513	Pspp.Chr15.02550	0.928328	1.31943e-05	CG	Downstream 5kb
Pspp.Chr01.00515	Pspp.Chr15.02549	0.942079	4.65611e-06	CHH	Downstream 5kb
Pspp.Chr01.00515	Pspp.Chr15.02549	0.928988	1.26125e-05	CHG	Downstream 5kb
Pspp.Chr01.00515	Pspp.Chr15.02549	0.923001	1.87111e-05	CG	Downstream 5kb
Pspp.Chr01.00518	Pspp.Chr15.02548	-0.955151	1.32515e-06	CHH	Downstream 5kb
Pspp.Chr01.00518	Pspp.Chr15.02548	0.929565	1.21201e-05	CHG	Downstream 5kb
Pspp.Chr01.00518	Pspp.Chr15.02548	0.955706	1.24641e-06	CG	Downstream 5kb
Pspp.Chr01.00519	Pspp.Chr16.02433	0.763068	0.00388785	CHH	Downstream 5kb
Pspp.Chr01.00519	Pspp.Chr16.02433	0.870393	0.000230783	CHG	Downstream 5kb
Pspp.Chr01.00519	Pspp.Chr16.02433	-0.907469	4.56563e-05	CG	Downstream 5kb
Pspp.Chr01.00520	Pspp.Chr16.02434	-0.770976	0.00332866	CHH	Downstream 5kb
Pspp.Chr01.00520	Pspp.Chr16.02434	-0.673505	0.016349	CHG	Downstream 5kb
Pspp.Chr01.00526	Pspp.Chr15.02545	-0.873698	0.000203998	CHH	Downstream 5kb
Pspp.Chr01.00526	Pspp.Chr15.02545	0.872348	0.000214625	CHG	Downstream 5kb
Pspp.Chr01.00526	Pspp.Chr15.02545	0.854584	0.00039906	CG	Downstream 5kb
Pspp.Chr01.00528	Pspp.Chr16.02441	0.879005	0.000166128	CHH	Downstream 5kb
Pspp.Chr01.00528	Pspp.Chr16.02441	-0.869217	0.00024094	CHG	Downstream 5kb
Pspp.Chr01.00528	Pspp.Chr16.02441	-0.840569	0.000616712	CG	Downstream 5kb
Pspp.Chr01.00534	Pspp.Chr07.00963	0.928018	1.34754e-05	CHH	Downstream 5kb
Pspp.Chr01.00534	Pspp.Chr07.00963	0.91824	2.50511e-05	CHG	Downstream 5kb
Pspp.Chr01.00534	Pspp.Chr07.00963	0.912128	3.55486e-05	CG	Downstream 5kb
Pspp.Chr01.00540	Pspp.Chr07.00966	-0.952566	1.74606e-06	CHH	Downstream 5kb
Pspp.Chr01.00540	Pspp.Chr07.00966	-0.937337	6.84565e-06	CHG	Downstream 5kb
Pspp.Chr01.00540	Pspp.Chr07.00966	0.948867	2.5256e-06	CG	Downstream 5kb
Pspp.Chr01.00542	Pspp.Chr07.00967	-0.981463	1.67103e-08	CHH	Downstream 5kb
Pspp.Chr01.00542	Pspp.Chr07.00967	-0.983773	8.6232e-09	CHG	Downstream 5kb
Pspp.Chr01.00542	Pspp.Chr07.00967	-0.89506	8.38393e-05	CG	Downstream 5kb
Pspp.Chr01.00544	Pspp.Chr07.00975	-0.91715	2.67158e-05	CHH	Downstream 5kb
Pspp.Chr01.00544	Pspp.Chr07.00975	-0.812687	0.00131359	CHG	Downstream 5kb
Pspp.Chr01.00544	Pspp.Chr07.00975	0.759231	0.00418357	CG	Downstream 5kb
Pspp.Chr01.00546	Pspp.Chr07.00976	-0.761416	0.00401315	CHG	Downstream 5kb
Pspp.Chr01.00550	Pspp.Chr07.00985	-0.74692	0.00524814	CHH	Downstream 5kb
Pspp.Chr01.00550	Pspp.Chr07.00985	-0.641084	0.0246697	CHG	Downstream 5kb
Pspp.Chr01.00550	Pspp.Chr07.00985	-0.694753	0.0121564	CG	Downstream 5kb
Pspp.Chr01.00552	Pspp.Chr07.00989	0.791022	0.00218362	CHH	Downstream 5kb
Pspp.Chr01.00552	Pspp.Chr07.00989	0.778747	0.00284091	CHG	Downstream 5kb
Pspp.Chr01.00552	Pspp.Chr07.00989	0.70898	0.00983454	CG	Downstream 5kb
Pspp.Chr01.00553	Pspp.Chr07.00991	-0.808393	0.00145994	CHG	Downstream 5kb
Pspp.Chr01.00553	Pspp.Chr07.00991	-0.89519	8.33402e-05	CG	Downstream 5kb
Pspp.Chr01.00558	Pspp.Chr07.01004	0.913313	3.32818e-05	CHH	Downstream 5kb
Pspp.Chr01.00558	Pspp.Chr07.01004	0.890235	0.000104092	CHG	Downstream 5kb
Pspp.Chr01.00558	Pspp.Chr07.01004	0.828092	0.000879153	CG	Downstream 5kb
Pspp.Chr01.00562	Pspp.Chr07.01005	0.775734	0.00302307	CHH	Downstream 5kb
Pspp.Chr01.00562	Pspp.Chr07.01005	0.766681	0.00362417	CHG	Downstream 5kb
Pspp.Chr01.00562	Pspp.Chr07.01005	0.634868	0.0265614	CG	Downstream 5kb
Pspp.Chr01.00563	Pspp.Chr07.01006	-0.946908	3.0379e-06	CHH	Downstream 5kb
Pspp.Chr01.00563	Pspp.Chr07.01006	-0.951993	1.85228e-06	CHG	Downstream 5kb
Pspp.Chr01.00563	Pspp.Chr07.01006	-0.803972	0.00162338	CG	Downstream 5kb
Pspp.Chr01.00564	Pspp.Chr07.01007	0.870126	0.000233053	CHH	Downstream 5kb
Pspp.Chr01.00564	Pspp.Chr07.01007	-0.892306	9.49766e-05	CHG	Downstream 5kb
Pspp.Chr01.00564	Pspp.Chr07.01007	-0.842733	0.000578198	CG	Downstream 5kb
Pspp.Chr01.00567	Pspp.Chr07.01009	-0.803983	0.00162295	CHH	Downstream 5kb
Pspp.Chr01.00567	Pspp.Chr07.01009	0.802327	0.00168763	CHG	Downstream 5kb
Pspp.Chr01.00567	Pspp.Chr07.01009	0.817173	0.00117305	CG	Downstream 5kb
Pspp.Chr01.00569	Pspp.Chr07.01013	0.707745	0.0100218	CHH	Downstream 5kb
Pspp.Chr01.00569	Pspp.Chr07.01013	-0.79626	0.00194164	CHG	Downstream 5kb
Pspp.Chr01.00569	Pspp.Chr07.01013	-0.815825	0.00121401	CG	Downstream 5kb
Pspp.Chr01.00579	Pspp.Chr07.01017	0.804956	0.00158582	CHH	Downstream 5kb
Pspp.Chr01.00579	Pspp.Chr07.01017	0.813395	0.00129062	CHG	Downstream 5kb
Pspp.Chr01.00581	Pspp.Chr07.01018	-0.677925	0.0154005	CHH	Downstream 5kb
Pspp.Chr01.00583	Pspp.Chr07.01151	-0.977264	4.60617e-08	CHH	Downstream 5kb
Pspp.Chr01.00583	Pspp.Chr07.01151	-0.958601	8.93317e-07	CHG	Downstream 5kb
Pspp.Chr01.00583	Pspp.Chr07.01151	-0.939152	5.92809e-06	CG	Downstream 5kb
Pspp.Chr01.00584	Pspp.Chr07.01149	0.581185	0.0474927	CHH	Downstream 5kb
Pspp.Chr01.00584	Pspp.Chr07.01149	-0.667564	0.0176906	CHG	Downstream 5kb
Pspp.Chr01.00584	Pspp.Chr07.01149	-0.649871	0.0221651	CG	Downstream 5kb
Pspp.Chr01.00585	Pspp.Chr07.01147	0.740661	0.00586201	CHH	Downstream 5kb
Pspp.Chr01.00585	Pspp.Chr07.01147	0.914838	3.05364e-05	CHG	Downstream 5kb
Pspp.Chr01.00588	Pspp.Chr07.01146	0.649049	0.0223913	CHH	Downstream 5kb
Pspp.Chr01.00588	Pspp.Chr07.01146	0.634169	0.0267802	CHG	Downstream 5kb
Pspp.Chr01.00588	Pspp.Chr07.01146	0.641636	0.0245065	CG	Downstream 5kb
Pspp.Chr01.00589	Pspp.Chr07.01145	-0.995569	1.33505e-11	CHH	Downstream 5kb
Pspp.Chr01.00589	Pspp.Chr07.01145	-0.993842	6.90045e-11	CHG	Downstream 5kb
Pspp.Chr01.00590	Pspp.Chr07.01144	0.852018	0.000433567	CHG	Downstream 5kb
Pspp.Chr01.00590	Pspp.Chr07.01144	0.843393	0.000566832	CG	Downstream 5kb
Pspp.Chr01.00593	Pspp.Chr07.01142	0.824574	0.00096679	CHG	Downstream 5kb
Pspp.Chr01.00593	Pspp.Chr07.01142	0.765096	0.00373811	CG	Downstream 5kb
Pspp.Chr01.00595	Pspp.Chr07.01139	-0.876574	0.000182717	CHG	Downstream 5kb
Pspp.Chr01.00595	Pspp.Chr07.01139	-0.90243	5.90032e-05	CG	Downstream 5kb
Pspp.Chr01.00596	Pspp.Chr07.01137	0.844967	0.000540409	CHH	Downstream 5kb
Pspp.Chr01.00596	Pspp.Chr07.01137	0.645362	0.023426	CHG	Downstream 5kb
Pspp.Chr01.00596	Pspp.Chr07.01137	0.776759	0.00296012	CG	Downstream 5kb
Pspp.Chr01.00597	Pspp.Chr07.01137	0.924393	1.71216e-05	CHH	Downstream 5kb
Pspp.Chr01.00597	Pspp.Chr07.01137	0.904743	5.25419e-05	CHG	Downstream 5kb
Pspp.Chr01.00597	Pspp.Chr07.01137	0.87438	0.000198787	CG	Downstream 5kb
Pspp.Chr01.00598	Pspp.Chr01.00592	0.970976	1.54491e-07	CHH	Downstream 5kb
Pspp.Chr01.00598	Pspp.Chr01.00592	-0.930945	1.10048e-05	CHG	Downstream 5kb
Pspp.Chr01.00598	Pspp.Chr01.00592	-0.840204	0.000623392	CG	Downstream 5kb
Pspp.Chr01.00604	Pspp.Chr07.01128	0.850158	0.000460004	CHG	Downstream 5kb
Pspp.Chr01.00604	Pspp.Chr07.01128	0.847559	0.000499011	CG	Downstream 5kb
Pspp.Chr01.00606	Pspp.Chr07.01127	-0.620309	0.031399	CHH	Downstream 5kb
Pspp.Chr01.00606	Pspp.Chr07.01127	-0.714848	0.00898014	CHG	Downstream 5kb
Pspp.Chr01.00606	Pspp.Chr07.01127	-0.71735	0.0086331	CG	Downstream 5kb
Pspp.Chr01.00613	Pspp.Chr07.01125	0.938332	6.32987e-06	CHH	Downstream 5kb
Pspp.Chr01.00613	Pspp.Chr07.01125	0.94158	4.85615e-06	CHG	Downstream 5kb
Pspp.Chr01.00613	Pspp.Chr07.01125	0.937262	6.88583e-06	CG	Downstream 5kb
Pspp.Chr01.00614	Pspp.Chr01.00144	0.627287	0.0290075	CHH	Downstream 5kb
Pspp.Chr01.00614	Pspp.Chr01.00144	0.594761	0.0413686	CHG	Downstream 5kb
Pspp.Chr01.00614	Pspp.Chr01.00144	0.606206	0.0366599	CG	Downstream 5kb
Pspp.Chr01.00614	Pspp.Chr07.01123	0.730152	0.00701221	CHH	Downstream 5kb
Pspp.Chr01.00614	Pspp.Chr07.01123	0.721088	0.00813358	CHG	Downstream 5kb
Pspp.Chr01.00616	Pspp.Chr07.01121	-0.922604	1.91854e-05	CHH	Downstream 5kb
Pspp.Chr01.00616	Pspp.Chr07.01121	-0.925365	1.60754e-05	CHG	Downstream 5kb
Pspp.Chr01.00621	Pspp.Chr07.01120	0.937284	6.87371e-06	CHH	Downstream 5kb
Pspp.Chr01.00622	Pspp.Chr13.01473	0.659771	0.0195708	CHH	Downstream 5kb
Pspp.Chr01.00622	Pspp.Chr13.01473	0.687669	0.0134531	CHG	Downstream 5kb
Pspp.Chr01.00622	Pspp.Chr13.01473	0.716305	0.0087768	CG	Downstream 5kb
Pspp.Chr01.00627	Pspp.Chr01.00626	-0.701869	0.0109493	CHH	Downstream 5kb
Pspp.Chr01.00627	Pspp.Chr01.00626	-0.811747	0.00134462	CHG	Downstream 5kb
Pspp.Chr01.00627	Pspp.Chr01.00626	-0.648485	0.0225472	CG	Downstream 5kb
Pspp.Chr01.00627	Pspp.Chr07.01119	-0.920209	2.22524e-05	CHH	Downstream 5kb
Pspp.Chr01.00627	Pspp.Chr07.01119	-0.916634	2.75342e-05	CHG	Downstream 5kb
Pspp.Chr01.00627	Pspp.Chr07.01119	-0.918476	2.47023e-05	CG	Downstream 5kb
Pspp.Chr01.00629	Pspp.Chr07.01118	-0.84748	0.000500232	CHH	Downstream 5kb
Pspp.Chr01.00629	Pspp.Chr07.01118	-0.878954	0.000166461	CHG	Downstream 5kb
Pspp.Chr01.00629	Pspp.Chr07.01118	-0.787088	0.00238006	CG	Downstream 5kb
Pspp.Chr01.00630	Pspp.Chr07.01117	0.764973	0.00374712	CHH	Downstream 5kb
Pspp.Chr01.00630	Pspp.Chr07.01117	0.768338	0.00350788	CHG	Downstream 5kb
Pspp.Chr01.00633	Pspp.Chr07.01115	0.931045	1.09274e-05	CHH	Downstream 5kb
Pspp.Chr01.00633	Pspp.Chr07.01115	0.921042	2.11454e-05	CHG	Downstream 5kb
Pspp.Chr01.00633	Pspp.Chr07.01115	0.940962	5.11324e-06	CG	Downstream 5kb
Pspp.Chr01.00634	Pspp.Chr07.01113	-0.920873	2.13654e-05	CHH	Downstream 5kb
Pspp.Chr01.00634	Pspp.Chr07.01113	-0.828532	0.000868649	CHG	Downstream 5kb
Pspp.Chr01.00634	Pspp.Chr07.01113	-0.587176	0.0447166	CG	Downstream 5kb
Pspp.Chr01.00635	Pspp.Chr07.01112	-0.582741	0.0467604	CHH	Downstream 5kb
Pspp.Chr01.00635	Pspp.Chr07.01112	-0.783266	0.00258352	CHG	Downstream 5kb
Pspp.Chr01.00635	Pspp.Chr07.01112	-0.612335	0.0343019	CG	Downstream 5kb
Pspp.Chr01.00638	Pspp.Chr07.01108	0.801156	0.00173456	CHH	Downstream 5kb
Pspp.Chr01.00638	Pspp.Chr07.01108	0.800352	0.00176733	CHG	Downstream 5kb
Pspp.Chr01.00638	Pspp.Chr07.01108	0.757959	0.00428522	CG	Downstream 5kb
Pspp.Chr01.00645	Pspp.Chr07.01106	-0.892262	9.51651e-05	CHH	Downstream 5kb
Pspp.Chr01.00645	Pspp.Chr07.01106	-0.805152	0.00157842	CHG	Downstream 5kb
Pspp.Chr01.00645	Pspp.Chr07.01106	-0.817261	0.00117041	CG	Downstream 5kb
Pspp.Chr01.00646	Pspp.Chr07.01105	-0.735223	0.00643784	CHH	Downstream 5kb
Pspp.Chr01.00646	Pspp.Chr07.01105	0.773095	0.00318982	CHG	Downstream 5kb
Pspp.Chr01.00646	Pspp.Chr07.01105	0.72432	0.00771943	CG	Downstream 5kb
Pspp.Chr01.00647	Pspp.Chr07.01104	0.899508	6.8038e-05	CHH	Downstream 5kb
Pspp.Chr01.00647	Pspp.Chr07.01104	-0.842077	0.00058967	CHG	Downstream 5kb
Pspp.Chr01.00647	Pspp.Chr07.01104	-0.917387	2.63479e-05	CG	Downstream 5kb
Pspp.Chr01.00649	Pspp.Chr07.01100	-0.887691	0.000116212	CHH	Downstream 5kb
Pspp.Chr01.00649	Pspp.Chr07.01100	0.678768	0.0152243	CG	Downstream 5kb
Pspp.Chr01.00651	Pspp.Chr07.01097	-0.616885	0.0326228	CHH	Downstream 5kb
Pspp.Chr01.00652	Pspp.Chr07.01095	0.717262	0.00864523	CHH	Downstream 5kb
Pspp.Chr01.00653	Pspp.Chr07.01094	-0.82357	0.000992983	CHH	Downstream 5kb
Pspp.Chr01.00653	Pspp.Chr07.01094	-0.865544	0.000274957	CHG	Downstream 5kb
Pspp.Chr01.00653	Pspp.Chr07.01094	-0.872398	0.000214221	CG	Downstream 5kb
Pspp.Chr01.00655	Pspp.Chr07.01092	0.909576	4.0838e-05	CHH	Downstream 5kb
Pspp.Chr01.00655	Pspp.Chr07.01092	0.916532	2.76988e-05	CHG	Downstream 5kb
Pspp.Chr01.00655	Pspp.Chr07.01092	0.951442	1.95922e-06	CG	Downstream 5kb
Pspp.Chr01.00656	Pspp.Chr07.01091	0.646731	0.0230379	CHH	Downstream 5kb
Pspp.Chr01.00658	Pspp.Chr07.01089	0.915737	2.90038e-05	CHH	Downstream 5kb
Pspp.Chr01.00658	Pspp.Chr07.01089	0.900477	6.49296e-05	CHG	Downstream 5kb
Pspp.Chr01.00658	Pspp.Chr07.01089	0.871503	0.000221495	CG	Downstream 5kb
Pspp.Chr01.00659	Pspp.Chr07.01088	0.684435	0.0140779	CHG	Downstream 5kb
Pspp.Chr01.00659	Pspp.Chr07.01088	-0.914306	3.14736e-05	CG	Downstream 5kb
Pspp.Chr01.00663	Pspp.Chr07.01083	0.825882	0.000933451	CHH	Downstream 5kb
Pspp.Chr01.00663	Pspp.Chr07.01083	0.889944	0.000105427	CG	Downstream 5kb
Pspp.Chr01.00664	Pspp.Chr07.01082	-0.810346	0.00139191	CHG	Downstream 5kb
Pspp.Chr01.00664	Pspp.Chr07.01082	-0.914823	3.05625e-05	CG	Downstream 5kb
Pspp.Chr01.00665	Pspp.Chr07.01081	0.707982	0.00998566	CHH	Downstream 5kb
Pspp.Chr01.00665	Pspp.Chr07.01081	0.688292	0.0133351	CHG	Downstream 5kb
Pspp.Chr01.00665	Pspp.Chr07.01081	0.691073	0.012818	CG	Downstream 5kb
Pspp.Chr01.00671	Pspp.Chr07.01074	0.895711	8.13626e-05	CHH	Downstream 5kb
Pspp.Chr01.00671	Pspp.Chr07.01074	0.683438	0.0142748	CHG	Downstream 5kb
Pspp.Chr01.00679	Pspp.Chr07.01067	-0.697883	0.0116139	CHH	Downstream 5kb
Pspp.Chr01.00679	Pspp.Chr07.01067	-0.742406	0.00568568	CHG	Downstream 5kb
Pspp.Chr01.00679	Pspp.Chr07.01067	-0.739298	0.00600257	CG	Downstream 5kb
Pspp.Chr01.00681	Pspp.Chr07.01064	0.650607	0.0219642	CHH	Downstream 5kb
Pspp.Chr01.00681	Pspp.Chr07.01064	0.604609	0.0372928	CHG	Downstream 5kb
Pspp.Chr01.00684	Pspp.Chr07.01062	0.922034	1.98832e-05	CHH	Downstream 5kb
Pspp.Chr01.00684	Pspp.Chr07.01062	0.922525	1.92818e-05	CHG	Downstream 5kb
Pspp.Chr01.00684	Pspp.Chr07.01062	0.91173	3.63352e-05	CG	Downstream 5kb
Pspp.Chr01.00685	Pspp.Chr07.01061	0.755796	0.00446244	CHH	Downstream 5kb
Pspp.Chr01.00685	Pspp.Chr07.01061	0.76738	0.00357482	CHG	Downstream 5kb
Pspp.Chr01.00690	Pspp.Chr07.01055	0.832757	0.000772557	CHH	Downstream 5kb
Pspp.Chr01.00690	Pspp.Chr07.01055	-0.82478	0.000961488	CHG	Downstream 5kb
Pspp.Chr01.00690	Pspp.Chr07.01055	-0.820264	0.00108315	CG	Downstream 5kb
Pspp.Chr01.00692	Pspp.Chr01.00695	0.953188	1.63631e-06	CHH	Downstream 5kb
Pspp.Chr01.00692	Pspp.Chr01.00695	0.947971	2.75075e-06	CHG	Downstream 5kb
Pspp.Chr01.00692	Pspp.Chr01.00695	0.926347	1.50702e-05	CG	Downstream 5kb
Pspp.Chr01.00696	Pspp.Chr01.00693	0.977836	4.05829e-08	CHH	Downstream 5kb
Pspp.Chr01.00696	Pspp.Chr01.00693	0.97675	5.14573e-08	CHG	Downstream 5kb
Pspp.Chr01.00696	Pspp.Chr01.00693	0.974579	8.01246e-08	CG	Downstream 5kb
Pspp.Chr01.00698	Pspp.Chr07.01048	-0.706541	0.0102069	CHH	Downstream 5kb
Pspp.Chr01.00698	Pspp.Chr07.01048	-0.969823	1.8736e-07	CHG	Downstream 5kb
Pspp.Chr01.00698	Pspp.Chr07.01048	-0.955856	1.22568e-06	CG	Downstream 5kb
Pspp.Chr01.00701	Pspp.Chr07.01045	-0.91088	3.80624e-05	CHH	Downstream 5kb
Pspp.Chr01.00701	Pspp.Chr07.01045	-0.890477	0.000102995	CHG	Downstream 5kb
Pspp.Chr01.00705	Pspp.Chr07.01041	-0.679995	0.0149705	CHH	Downstream 5kb
Pspp.Chr01.00705	Pspp.Chr07.01041	-0.787983	0.00233423	CHG	Downstream 5kb
Pspp.Chr01.00705	Pspp.Chr07.01041	-0.773576	0.00315889	CG	Downstream 5kb
Pspp.Chr01.00706	Pspp.Chr07.01038	0.9584	9.14845e-07	CHH	Downstream 5kb
Pspp.Chr01.00706	Pspp.Chr07.01038	0.941813	4.76202e-06	CHG	Downstream 5kb
Pspp.Chr01.00706	Pspp.Chr07.01038	0.944291	3.84709e-06	CG	Downstream 5kb
Pspp.Chr01.00711	Pspp.Chr07.01035	0.789451	0.00226054	CHH	Downstream 5kb
Pspp.Chr01.00711	Pspp.Chr07.01035	0.711003	0.00953337	CHG	Downstream 5kb
Pspp.Chr01.00711	Pspp.Chr07.01035	0.697226	0.0117262	CG	Downstream 5kb
Pspp.Chr01.00714	Pspp.Chr07.01033	0.855417	0.000388337	CHH	Downstream 5kb
Pspp.Chr01.00714	Pspp.Chr07.01033	0.851051	0.000447155	CHG	Downstream 5kb
Pspp.Chr01.00714	Pspp.Chr07.01033	0.81835	0.00113818	CG	Downstream 5kb
Pspp.Chr01.00715	Pspp.Chr07.01032	0.785753	0.00244969	CHH	Downstream 5kb
Pspp.Chr01.00715	Pspp.Chr07.01032	0.800522	0.00176038	CHG	Downstream 5kb
Pspp.Chr01.00715	Pspp.Chr07.01032	0.819848	0.00109494	CG	Downstream 5kb
Pspp.Chr01.00716	Pspp.Chr07.01031	-0.845013	0.00053966	CHH	Downstream 5kb
Pspp.Chr01.00716	Pspp.Chr07.01031	0.975667	6.44931e-08	CHG	Downstream 5kb
Pspp.Chr01.00716	Pspp.Chr07.01031	0.93638	7.37232e-06	CG	Downstream 5kb
Pspp.Chr01.00717	Pspp.Chr07.01031	-0.746175	0.00531853	CHH	Downstream 5kb
Pspp.Chr01.00721	Pspp.Chr07.01027	-0.851937	0.000434704	CHG	Downstream 5kb
Pspp.Chr01.00722	Pspp.Chr07.01026	-0.981224	1.78077e-08	CHH	Downstream 5kb
Pspp.Chr01.00722	Pspp.Chr07.01026	-0.985199	5.45701e-09	CHG	Downstream 5kb
Pspp.Chr01.00723	Pspp.Chr07.01024	-0.857573	0.0003616	CHG	Downstream 5kb
Pspp.Chr01.00723	Pspp.Chr07.01024	-0.816376	0.00119713	CG	Downstream 5kb
Pspp.Chr01.00724	Pspp.Chr07.01022	-0.959515	8.00188e-07	CHH	Downstream 5kb
Pspp.Chr01.00724	Pspp.Chr07.01022	-0.968335	2.37726e-07	CHG	Downstream 5kb
Pspp.Chr01.00724	Pspp.Chr07.01022	0.941364	4.94488e-06	CG	Downstream 5kb
Pspp.Chr01.00728	Pspp.Chr07.01166	-0.956574	1.13064e-06	CHH	Downstream 5kb
Pspp.Chr01.00728	Pspp.Chr07.01166	-0.963607	4.72966e-07	CHG	Downstream 5kb
Pspp.Chr01.00728	Pspp.Chr07.01166	-0.944724	3.70256e-06	CG	Downstream 5kb
Pspp.Chr01.00730	Pspp.Chr07.01168	-0.6741	0.0162189	CHH	Downstream 5kb
Pspp.Chr01.00730	Pspp.Chr07.01168	0.765389	0.00371686	CHG	Downstream 5kb
Pspp.Chr01.00730	Pspp.Chr07.01168	0.78187	0.00266103	CG	Downstream 5kb
Pspp.Chr01.00733	Pspp.Chr07.01171	-0.592429	0.0423785	CHH	Downstream 5kb
Pspp.Chr01.00733	Pspp.Chr07.01171	-0.68778	0.0134322	CHG	Downstream 5kb
Pspp.Chr01.00734	Pspp.Chr07.01172	-0.797452	0.00188956	CHH	Downstream 5kb
Pspp.Chr01.00734	Pspp.Chr07.01172	-0.81113	0.00136529	CHG	Downstream 5kb
Pspp.Chr01.00734	Pspp.Chr07.01172	-0.856207	0.000378369	CG	Downstream 5kb
Pspp.Chr01.00736	Pspp.Chr07.01176	-0.910067	3.97762e-05	CHH	Downstream 5kb
Pspp.Chr01.00736	Pspp.Chr07.01176	-0.911696	3.64041e-05	CHG	Downstream 5kb
Pspp.Chr01.00736	Pspp.Chr07.01176	-0.917679	2.58985e-05	CG	Downstream 5kb
Pspp.Chr01.00738	Pspp.Chr07.01179	0.910548	3.87556e-05	CHH	Downstream 5kb
Pspp.Chr01.00738	Pspp.Chr07.01179	-0.684514	0.0140625	CHG	Downstream 5kb
Pspp.Chr01.00738	Pspp.Chr07.01179	-0.913757	3.24636e-05	CG	Downstream 5kb
Pspp.Chr01.00745	Pspp.Chr07.01184	-0.787543	0.00235667	CHH	Downstream 5kb
Pspp.Chr01.00745	Pspp.Chr07.01184	0.790996	0.00218489	CHG	Downstream 5kb
Pspp.Chr01.00745	Pspp.Chr07.01184	0.751157	0.0048611	CG	Downstream 5kb
Pspp.Chr01.00749	Pspp.Chr07.01190	0.966293	3.23835e-07	CHH	Downstream 5kb
Pspp.Chr01.00749	Pspp.Chr07.01190	0.976716	5.18348e-08	CHG	Downstream 5kb
Pspp.Chr01.00749	Pspp.Chr07.01190	0.981838	1.50976e-08	CG	Downstream 5kb
Pspp.Chr01.00755	Pspp.Chr07.01194	0.720655	0.00819033	CHH	Downstream 5kb
Pspp.Chr01.00755	Pspp.Chr07.01194	0.945646	3.40911e-06	CHG	Downstream 5kb
Pspp.Chr01.00755	Pspp.Chr07.01194	0.965943	3.40801e-07	CG	Downstream 5kb
Pspp.Chr01.00760	Pspp.Chr07.01200	0.696819	0.0117962	CHH	Downstream 5kb
Pspp.Chr01.00760	Pspp.Chr07.01200	-0.871158	0.000224351	CHG	Downstream 5kb
Pspp.Chr01.00764	Pspp.Chr07.01202	-0.969787	1.88452e-07	CHH	Downstream 5kb
Pspp.Chr01.00764	Pspp.Chr07.01202	-0.971366	1.4449e-07	CHG	Downstream 5kb
Pspp.Chr01.00764	Pspp.Chr07.01202	-0.972895	1.10104e-07	CG	Downstream 5kb
Pspp.Chr01.00767	Pspp.Chr07.01204	0.750813	0.00489163	CHH	Downstream 5kb
Pspp.Chr01.00767	Pspp.Chr07.01204	0.794324	0.00202857	CG	Downstream 5kb
Pspp.Chr01.00771	Pspp.Chr07.01208	-0.640552	0.0248276	CHH	Downstream 5kb
Pspp.Chr01.00771	Pspp.Chr07.01208	-0.583776	0.0462776	CHG	Downstream 5kb
Pspp.Chr01.00774	Pspp.Chr07.01213	-0.631739	0.0275521	CHH	Downstream 5kb
Pspp.Chr01.00774	Pspp.Chr07.01213	0.630319	0.0280106	CG	Downstream 5kb
Pspp.Chr01.00775	Pspp.Chr07.01214	-0.953737	1.54391e-06	CHH	Downstream 5kb
Pspp.Chr01.00775	Pspp.Chr07.01214	0.939307	5.85452e-06	CHG	Downstream 5kb
Pspp.Chr01.00775	Pspp.Chr07.01214	0.647836	0.0227278	CG	Downstream 5kb
Pspp.Chr01.00782	Pspp.Chr07.01225	0.878352	0.000170459	CHH	Downstream 5kb
Pspp.Chr01.00782	Pspp.Chr07.01225	-0.876462	0.000183513	CHG	Downstream 5kb
Pspp.Chr01.00782	Pspp.Chr07.01225	-0.871391	0.000222419	CG	Downstream 5kb
Pspp.Chr01.00783	Pspp.Chr07.01226	0.906741	4.74218e-05	CHH	Downstream 5kb
Pspp.Chr01.00783	Pspp.Chr07.01226	0.894854	8.46355e-05	CHG	Downstream 5kb
Pspp.Chr01.00783	Pspp.Chr07.01226	0.880917	0.000153923	CG	Downstream 5kb
Pspp.Chr01.00786	Pspp.Chr07.01229	0.662227	0.0189632	CHG	Downstream 5kb
Pspp.Chr01.00786	Pspp.Chr07.01229	0.700982	0.0110948	CG	Downstream 5kb
Pspp.Chr01.00789	Pspp.Chr07.01231	-0.935027	8.17146e-06	CHH	Downstream 5kb
Pspp.Chr01.00789	Pspp.Chr07.01231	0.96812	2.45824e-07	CHG	Downstream 5kb
Pspp.Chr01.00789	Pspp.Chr07.01231	0.967113	2.86677e-07	CG	Downstream 5kb
Pspp.Chr01.00795	Pspp.Chr07.01235	-0.954461	1.42866e-06	CHG	Downstream 5kb
Pspp.Chr01.00795	Pspp.Chr07.01235	0.685368	0.0138956	CG	Downstream 5kb
Pspp.Chr01.00801	Pspp.Chr07.01237	-0.682484	0.0144651	CHH	Downstream 5kb
Pspp.Chr01.00801	Pspp.Chr07.01237	0.744707	0.00545934	CHG	Downstream 5kb
Pspp.Chr01.00801	Pspp.Chr07.01237	-0.667191	0.0177776	CG	Downstream 5kb
Pspp.Chr01.00803	Pspp.Chr07.01238	0.981091	1.84438e-08	CHH	Downstream 5kb
Pspp.Chr01.00803	Pspp.Chr07.01238	0.985497	4.93133e-09	CHG	Downstream 5kb
Pspp.Chr01.00803	Pspp.Chr07.01238	0.979289	2.89879e-08	CG	Downstream 5kb
Pspp.Chr01.00804	Pspp.Chr07.01239	-0.757079	0.00435661	CHH	Downstream 5kb
Pspp.Chr01.00804	Pspp.Chr07.01239	0.772326	0.00323967	CHG	Downstream 5kb
Pspp.Chr01.00804	Pspp.Chr07.01239	0.737567	0.00618466	CG	Downstream 5kb
Pspp.Chr01.00808	Pspp.Chr07.01240	0.64773	0.0227574	CHG	Downstream 5kb
Pspp.Chr01.00809	Pspp.Chr07.01241	-0.763176	0.00387975	CHH	Downstream 5kb
Pspp.Chr01.00809	Pspp.Chr07.01241	-0.767981	0.00353273	CHG	Downstream 5kb
Pspp.Chr01.00809	Pspp.Chr07.01241	-0.732037	0.00679449	CG	Downstream 5kb
Pspp.Chr01.00811	Pspp.Chr07.01248	0.804056	0.00162014	CHH	Downstream 5kb
Pspp.Chr01.00811	Pspp.Chr07.01248	-0.888697	0.000111293	CG	Downstream 5kb
Pspp.Chr01.00814	Pspp.Chr07.01249	0.987787	2.09627e-09	CHH	Downstream 5kb
Pspp.Chr01.00814	Pspp.Chr07.01249	0.984715	6.40347e-09	CHG	Downstream 5kb
Pspp.Chr01.00814	Pspp.Chr07.01249	0.96095	6.69672e-07	CG	Downstream 5kb
Pspp.Chr01.00815	Pspp.Chr07.01250	-0.892375	9.46829e-05	CHH	Downstream 5kb
Pspp.Chr01.00815	Pspp.Chr07.01250	-0.89782	7.37292e-05	CHG	Downstream 5kb
Pspp.Chr01.00815	Pspp.Chr07.01250	-0.837438	0.000675924	CG	Downstream 5kb
Pspp.Chr01.00817	Pspp.Chr07.01252	0.646962	0.0229727	CHH	Downstream 5kb
Pspp.Chr01.00817	Pspp.Chr07.01252	0.636763	0.025974	CHG	Downstream 5kb
Pspp.Chr01.00817	Pspp.Chr07.01252	0.587775	0.0444453	CG	Downstream 5kb
Pspp.Chr01.00820	Pspp.Chr07.01258	-0.936399	7.36162e-06	CHH	Downstream 5kb
Pspp.Chr01.00820	Pspp.Chr07.01258	-0.922658	1.91206e-05	CHG	Downstream 5kb
Pspp.Chr01.00820	Pspp.Chr07.01258	-0.853686	0.000410889	CG	Downstream 5kb
Pspp.Chr01.00823	Pspp.Chr07.01259	-0.951997	1.85156e-06	CHH	Downstream 5kb
Pspp.Chr01.00823	Pspp.Chr07.01259	-0.924442	1.70669e-05	CG	Downstream 5kb
Pspp.Chr01.00824	Pspp.Chr07.01261	0.890087	0.000104771	CHH	Downstream 5kb
Pspp.Chr01.00824	Pspp.Chr07.01261	-0.904423	5.34004e-05	CHG	Downstream 5kb
Pspp.Chr01.00824	Pspp.Chr07.01261	-0.896708	7.76822e-05	CG	Downstream 5kb
Pspp.Chr01.00826	Pspp.Chr07.01264	0.866658	0.000264272	CHH	Downstream 5kb
Pspp.Chr01.00826	Pspp.Chr07.01264	0.855294	0.000389909	CHG	Downstream 5kb
Pspp.Chr01.00826	Pspp.Chr07.01264	0.860047	0.000332717	CG	Downstream 5kb
Pspp.Chr01.00827	Pspp.Chr07.01266	-0.849082	0.000475845	CHH	Downstream 5kb
Pspp.Chr01.00827	Pspp.Chr07.01266	-0.912514	3.47963e-05	CHG	Downstream 5kb
Pspp.Chr01.00827	Pspp.Chr07.01266	-0.867891	0.000252824	CG	Downstream 5kb
Pspp.Chr01.00828	Pspp.Chr07.01267	-0.915478	2.94388e-05	CHH	Downstream 5kb
Pspp.Chr01.00828	Pspp.Chr07.01267	-0.933099	9.42656e-06	CHG	Downstream 5kb
Pspp.Chr01.00828	Pspp.Chr07.01267	-0.949076	2.47542e-06	CG	Downstream 5kb
Pspp.Chr01.00830	Pspp.Chr07.01267	-0.998361	9.28363e-14	CHG	Downstream 5kb
Pspp.Chr01.00830	Pspp.Chr07.01267	-0.988911	1.29628e-09	CG	Downstream 5kb
Pspp.Chr01.00834	Pspp.Chr07.01270	-0.928102	1.33986e-05	CHH	Downstream 5kb
Pspp.Chr01.00834	Pspp.Chr07.01270	-0.918761	2.42847e-05	CHG	Downstream 5kb
Pspp.Chr01.00834	Pspp.Chr07.01270	0.689186	0.0131673	CG	Downstream 5kb
Pspp.Chr01.00835	Pspp.Chr07.01272	-0.973053	1.06951e-07	CHH	Downstream 5kb
Pspp.Chr01.00835	Pspp.Chr07.01272	-0.915911	2.87129e-05	CHG	Downstream 5kb
Pspp.Chr01.00835	Pspp.Chr07.01272	0.921979	1.99516e-05	CG	Downstream 5kb
Pspp.Chr01.00839	Pspp.Chr07.01275	0.938403	6.29394e-06	CHH	Downstream 5kb
Pspp.Chr01.00839	Pspp.Chr07.01275	0.984977	5.876e-09	CHG	Downstream 5kb
Pspp.Chr01.00839	Pspp.Chr07.01275	0.987057	2.7995e-09	CG	Downstream 5kb
Pspp.Chr01.00840	Pspp.Chr07.01276	0.757617	0.00431289	CHH	Downstream 5kb
Pspp.Chr01.00840	Pspp.Chr07.01276	0.810305	0.00139331	CHG	Downstream 5kb
Pspp.Chr01.00840	Pspp.Chr07.01276	0.825414	0.000945265	CG	Downstream 5kb
Pspp.Chr01.00841	Pspp.Chr07.01277	-0.682277	0.0145066	CHH	Downstream 5kb
Pspp.Chr01.00841	Pspp.Chr07.01277	-0.685147	0.0139386	CHG	Downstream 5kb
Pspp.Chr01.00841	Pspp.Chr07.01277	-0.678032	0.015378	CG	Downstream 5kb
Pspp.Chr01.00842	Pspp.Chr07.01278	-0.676402	0.0157226	CHH	Downstream 5kb
Pspp.Chr01.00842	Pspp.Chr07.01278	-0.848148	0.000489942	CHG	Downstream 5kb
Pspp.Chr01.00842	Pspp.Chr07.01278	-0.841195	0.000605368	CG	Downstream 5kb
Pspp.Chr01.00844	Pspp.Chr07.01282	0.983575	9.15991e-09	CHH	Downstream 5kb
Pspp.Chr01.00844	Pspp.Chr07.01282	-0.951853	1.87906e-06	CHG	Downstream 5kb
Pspp.Chr01.00844	Pspp.Chr07.01282	-0.952898	1.68671e-06	CG	Downstream 5kb
Pspp.Chr01.00845	Pspp.Chr07.01283	-0.905572	5.03674e-05	CHG	Downstream 5kb
Pspp.Chr01.00845	Pspp.Chr07.01283	-0.901613	6.14266e-05	CG	Downstream 5kb
Pspp.Chr01.00848	Pspp.Chr07.01285	0.781441	0.0026852	CHG	Downstream 5kb
Pspp.Chr01.00848	Pspp.Chr07.01285	0.793789	0.0020531	CG	Downstream 5kb
Pspp.Chr01.00849	Pspp.Chr07.01287	-0.893033	9.19288e-05	CHH	Downstream 5kb
Pspp.Chr01.00849	Pspp.Chr07.01287	-0.935209	8.05992e-06	CHG	Downstream 5kb
Pspp.Chr01.00849	Pspp.Chr07.01287	-0.938399	6.29589e-06	CG	Downstream 5kb
Pspp.Chr01.00852	Pspp.Chr07.01288	0.932236	1.0036e-05	CHH	Downstream 5kb
Pspp.Chr01.00852	Pspp.Chr07.01288	-0.833198	0.00076303	CHG	Downstream 5kb
Pspp.Chr01.00852	Pspp.Chr07.01288	-0.904898	5.21305e-05	CG	Downstream 5kb
Pspp.Chr01.00853	Pspp.Chr07.01290	0.794649	0.00201375	CHH	Downstream 5kb
Pspp.Chr01.00853	Pspp.Chr07.01290	-0.830675	0.000818819	CHG	Downstream 5kb
Pspp.Chr01.00853	Pspp.Chr07.01290	-0.833555	0.000755373	CG	Downstream 5kb
Pspp.Chr01.00859	Pspp.Chr07.01292	-0.652137	0.0215503	CHH	Downstream 5kb
Pspp.Chr01.00859	Pspp.Chr07.01292	0.590837	0.0430777	CHG	Downstream 5kb
Pspp.Chr01.00859	Pspp.Chr07.01292	0.640993	0.0246966	CG	Downstream 5kb
Pspp.Chr01.00860	Pspp.Chr07.01293	0.928905	1.2685e-05	CHH	Downstream 5kb
Pspp.Chr01.00860	Pspp.Chr07.01293	0.895847	8.08513e-05	CHG	Downstream 5kb
Pspp.Chr01.00860	Pspp.Chr07.01293	-0.957684	9.95194e-07	CG	Downstream 5kb
Pspp.Chr01.00861	Pspp.Chr07.01295	0.857366	0.000364112	CG	Downstream 5kb
Pspp.Chr01.00862	Pspp.Chr07.01296	-0.836331	0.000697877	CHH	Downstream 5kb
Pspp.Chr01.00862	Pspp.Chr07.01296	-0.683308	0.0143006	CHG	Downstream 5kb
Pspp.Chr01.00862	Pspp.Chr07.01296	0.769901	0.00340085	CG	Downstream 5kb
Pspp.Chr01.00863	Pspp.Chr07.01301	0.89911	6.93464e-05	CHH	Downstream 5kb
Pspp.Chr01.00863	Pspp.Chr07.01301	-0.885234	0.000128938	CHG	Downstream 5kb
Pspp.Chr01.00863	Pspp.Chr07.01301	-0.897936	7.33287e-05	CG	Downstream 5kb
Pspp.Chr01.00864	Pspp.Chr07.01302	-0.943626	4.0774e-06	CHH	Downstream 5kb
Pspp.Chr01.00864	Pspp.Chr07.01302	-0.962482	5.49654e-07	CG	Downstream 5kb
Pspp.Chr01.00865	Pspp.Chr07.01303	-0.62322	0.0303849	CHH	Downstream 5kb
Pspp.Chr01.00865	Pspp.Chr07.01303	-0.750035	0.00496142	CHG	Downstream 5kb
Pspp.Chr01.00865	Pspp.Chr07.01303	-0.679103	0.0151546	CG	Downstream 5kb
Pspp.Chr01.00869	Pspp.Chr07.01308	-0.839784	0.000631164	CHH	Downstream 5kb
Pspp.Chr01.00869	Pspp.Chr07.01308	0.698218	0.0115569	CHG	Downstream 5kb
Pspp.Chr01.00869	Pspp.Chr07.01308	0.734749	0.00649004	CG	Downstream 5kb
Pspp.Chr01.00871	Pspp.Chr07.01310	0.719798	0.00830356	CHG	Downstream 5kb
Pspp.Chr01.00871	Pspp.Chr07.01310	0.697928	0.0116063	CG	Downstream 5kb
Pspp.Chr01.00874	Pspp.Chr07.01316	-0.835113	0.000722687	CHH	Downstream 5kb
Pspp.Chr01.00874	Pspp.Chr07.01316	-0.862563	0.000305212	CHG	Downstream 5kb
Pspp.Chr01.00875	Pspp.Chr07.01317	0.939387	5.81715e-06	CHH	Downstream 5kb
Pspp.Chr01.00875	Pspp.Chr07.01317	0.899593	6.77582e-05	CHG	Downstream 5kb
Pspp.Chr01.00876	Pspp.Chr07.01318	0.642778	0.0241717	CHG	Downstream 5kb
Pspp.Chr01.00876	Pspp.Chr07.01318	0.591666	0.0427125	CG	Downstream 5kb
Pspp.Chr01.00878	Pspp.Chr07.01319	0.61955	0.0316675	CHG	Downstream 5kb
Pspp.Chr01.00878	Pspp.Chr07.01319	-0.819995	0.00109077	CG	Downstream 5kb
Pspp.Chr01.00882	Pspp.Chr07.01325	-0.643028	0.0240987	CHH	Downstream 5kb
Pspp.Chr01.00882	Pspp.Chr07.01325	-0.696614	0.0118317	CHG	Downstream 5kb
Pspp.Chr01.00882	Pspp.Chr07.01325	-0.69018	0.0129823	CG	Downstream 5kb
Pspp.Chr01.00883	Pspp.Chr07.01326	0.621109	0.0311179	CHG	Downstream 5kb
Pspp.Chr01.00883	Pspp.Chr07.01326	0.609795	0.0352654	CG	Downstream 5kb
Pspp.Chr01.00893	Pspp.Chr07.01331	-0.659448	0.0196519	CHH	Downstream 5kb
Pspp.Chr01.00893	Pspp.Chr07.01331	-0.803013	0.00166059	CHG	Downstream 5kb
Pspp.Chr01.00894	Pspp.Chr07.01333	-0.588399	0.0441644	CHH	Downstream 5kb
Pspp.Chr01.00894	Pspp.Chr07.01333	0.590473	0.0432386	CG	Downstream 5kb
Pspp.Chr01.00897	Pspp.Chr07.01335	0.914115	3.18159e-05	CHH	Downstream 5kb
Pspp.Chr01.00897	Pspp.Chr07.01335	-0.821557	0.00104716	CHG	Downstream 5kb
Pspp.Chr01.00897	Pspp.Chr07.01335	-0.705601	0.0103531	CG	Downstream 5kb
Pspp.Chr01.00899	Pspp.Chr07.01337	0.885701	0.000126439	CHH	Downstream 5kb
Pspp.Chr01.00899	Pspp.Chr07.01337	0.873613	0.00020465	CHG	Downstream 5kb
Pspp.Chr01.00899	Pspp.Chr07.01337	0.86449	0.000285371	CG	Downstream 5kb
Pspp.Chr01.00904	Pspp.Chr07.01340	-0.645769	0.0233101	CHH	Downstream 5kb
Pspp.Chr01.00904	Pspp.Chr07.01340	-0.645729	0.0233214	CHG	Downstream 5kb
Pspp.Chr01.00904	Pspp.Chr07.01340	-0.629792	0.0281821	CG	Downstream 5kb
Pspp.Chr01.00905	Pspp.Chr07.01341	0.885485	0.000127591	CHH	Downstream 5kb
Pspp.Chr01.00910	Pspp.Chr07.01347	-0.982696	1.18686e-08	CHH	Downstream 5kb
Pspp.Chr01.00910	Pspp.Chr07.01347	-0.898709	7.06857e-05	CHG	Downstream 5kb
Pspp.Chr01.00919	Pspp.Chr07.01348	0.767568	0.00356159	CHH	Downstream 5kb
Pspp.Chr01.00919	Pspp.Chr07.01348	0.733281	0.00665346	CHG	Downstream 5kb
Pspp.Chr01.00919	Pspp.Chr07.01348	0.690198	0.012979	CG	Downstream 5kb
Pspp.Chr01.00921	Pspp.Chr07.01350	0.704392	0.0105436	CHH	Downstream 5kb
Pspp.Chr01.00921	Pspp.Chr07.01350	0.716087	0.00880701	CHG	Downstream 5kb
Pspp.Chr01.00921	Pspp.Chr07.01350	0.700601	0.0111576	CG	Downstream 5kb
Pspp.Chr01.00924	Pspp.Chr07.01353	-0.852902	0.000421435	CHH	Downstream 5kb
Pspp.Chr01.00924	Pspp.Chr07.01353	0.686911	0.0135978	CG	Downstream 5kb
Pspp.Chr01.00925	Pspp.Chr07.01354	-0.976966	4.91346e-08	CHH	Downstream 5kb
Pspp.Chr01.00925	Pspp.Chr07.01354	-0.984642	6.55843e-09	CHG	Downstream 5kb
Pspp.Chr01.00925	Pspp.Chr07.01354	-0.976785	5.10781e-08	CG	Downstream 5kb
Pspp.Chr01.00929	Pspp.Chr07.01357	0.908058	4.42675e-05	CHH	Downstream 5kb
Pspp.Chr01.00929	Pspp.Chr07.01357	0.89591	8.06161e-05	CHG	Downstream 5kb
Pspp.Chr01.00929	Pspp.Chr07.01357	0.914451	3.12158e-05	CG	Downstream 5kb
Pspp.Chr01.00930	Pspp.Chr07.01358	0.69412	0.0122683	CHH	Downstream 5kb
Pspp.Chr01.00930	Pspp.Chr07.01358	-0.904468	5.328e-05	CHG	Downstream 5kb
Pspp.Chr01.00930	Pspp.Chr07.01358	-0.951198	2.00819e-06	CG	Downstream 5kb
Pspp.Chr01.00931	Pspp.Chr07.01359	-0.656069	0.0205136	CHH	Downstream 5kb
Pspp.Chr01.00931	Pspp.Chr07.01359	-0.677817	0.0154232	CHG	Downstream 5kb
Pspp.Chr01.00931	Pspp.Chr07.01359	0.636427	0.0260774	CG	Downstream 5kb
Pspp.Chr01.00936	Pspp.Chr07.01365	0.915007	3.02432e-05	CHH	Downstream 5kb
Pspp.Chr01.00936	Pspp.Chr07.01365	0.812687	0.00131361	CHG	Downstream 5kb
Pspp.Chr01.00936	Pspp.Chr07.01365	0.871259	0.000223511	CG	Downstream 5kb
Pspp.Chr01.00937	Pspp.Chr07.01367	0.589262	0.0437775	CHH	Downstream 5kb
Pspp.Chr01.00937	Pspp.Chr07.01367	-0.848377	0.000486456	CHG	Downstream 5kb
Pspp.Chr01.00937	Pspp.Chr07.01367	-0.841634	0.000597524	CG	Downstream 5kb
Pspp.Chr01.00940	Pspp.Chr07.01369	0.700644	0.0111505	CHH	Downstream 5kb
Pspp.Chr01.00940	Pspp.Chr07.01369	0.697124	0.0117437	CG	Downstream 5kb
Pspp.Chr01.00941	Pspp.Chr07.01371	-0.763138	0.00388263	CHH	Downstream 5kb
Pspp.Chr01.00941	Pspp.Chr07.01371	0.72974	0.00706059	CG	Downstream 5kb
Pspp.Chr01.00942	Pspp.Chr07.01372	0.64957	0.0222477	CHH	Downstream 5kb
Pspp.Chr01.00942	Pspp.Chr07.01372	0.643814	0.0238708	CHG	Downstream 5kb
Pspp.Chr01.00942	Pspp.Chr07.01372	-0.813381	0.00129105	CG	Downstream 5kb
Pspp.Chr01.00947	Pspp.Chr07.01377	-0.912988	3.38922e-05	CHH	Downstream 5kb
Pspp.Chr01.00947	Pspp.Chr07.01377	-0.939303	5.8566e-06	CHG	Downstream 5kb
Pspp.Chr01.00949	Pspp.Chr07.01378	0.962559	5.44152e-07	CHH	Downstream 5kb
Pspp.Chr01.00949	Pspp.Chr07.01378	0.97318	1.04481e-07	CHG	Downstream 5kb
Pspp.Chr01.00949	Pspp.Chr07.01378	-0.675386	0.0159402	CG	Downstream 5kb
Pspp.Chr01.00950	Pspp.Chr07.01380	-0.58089	0.0476324	CHH	Downstream 5kb
Pspp.Chr01.00950	Pspp.Chr07.01380	-0.905034	5.17694e-05	CHG	Downstream 5kb
Pspp.Chr01.00950	Pspp.Chr07.01380	0.650697	0.0219395	CG	Downstream 5kb
Pspp.Chr01.00951	Pspp.Chr07.01381	0.738971	0.00603664	CHH	Downstream 5kb
Pspp.Chr01.00951	Pspp.Chr07.01381	-0.641491	0.0245495	CHG	Downstream 5kb
Pspp.Chr01.00953	Pspp.Chr07.01382	0.881399	0.00015096	CHH	Downstream 5kb
Pspp.Chr01.00953	Pspp.Chr07.01382	0.763585	0.00384929	CHG	Downstream 5kb
Pspp.Chr01.00953	Pspp.Chr07.01382	-0.766646	0.00362669	CG	Downstream 5kb
Pspp.Chr01.00954	Pspp.Chr07.01383	-0.911597	3.66025e-05	CHH	Downstream 5kb
Pspp.Chr01.00954	Pspp.Chr07.01383	-0.852397	0.000428334	CHG	Downstream 5kb
Pspp.Chr01.00955	Pspp.Chr07.01385	-0.892764	9.30501e-05	CHG	Downstream 5kb
Pspp.Chr01.00955	Pspp.Chr07.01385	-0.672482	0.0165746	CG	Downstream 5kb
Pspp.Chr01.00956	Pspp.Chr07.01386	0.808788	0.00144598	CHH	Downstream 5kb
Pspp.Chr01.00956	Pspp.Chr07.01386	-0.738872	0.00604697	CHG	Downstream 5kb
Pspp.Chr01.00959	Pspp.Chr07.01391	0.678884	0.0152002	CHH	Downstream 5kb
Pspp.Chr01.00962	Pspp.Chr07.01395	-0.836924	0.000686054	CHH	Downstream 5kb
Pspp.Chr01.00964	Pspp.Chr07.01396	0.955048	1.3402e-06	CHH	Downstream 5kb
Pspp.Chr01.00964	Pspp.Chr07.01396	0.938553	6.21951e-06	CHG	Downstream 5kb
Pspp.Chr01.00964	Pspp.Chr07.01396	0.94772	2.8165e-06	CG	Downstream 5kb
Pspp.Chr01.00969	Pspp.Chr07.01398	-0.727835	0.00728716	CHG	Downstream 5kb
Pspp.Chr01.00971	Pspp.Chr07.01400	0.860187	0.000331137	CHH	Downstream 5kb
Pspp.Chr01.00971	Pspp.Chr07.01400	0.85631	0.00037709	CG	Downstream 5kb
Pspp.Chr01.00975	Pspp.Chr07.01404	0.875078	0.000193561	CHH	Downstream 5kb
Pspp.Chr01.00975	Pspp.Chr07.01404	0.868672	0.000245771	CHG	Downstream 5kb
Pspp.Chr01.00975	Pspp.Chr07.01404	0.671906	0.0167026	CG	Downstream 5kb
Pspp.Chr01.00977	Pspp.Chr07.01408	0.896688	7.77517e-05	CHH	Downstream 5kb
Pspp.Chr01.00977	Pspp.Chr07.01408	-0.920911	2.13154e-05	CHG	Downstream 5kb
Pspp.Chr01.00977	Pspp.Chr07.01408	-0.920739	2.15424e-05	CG	Downstream 5kb
Pspp.Chr01.00979	Pspp.Chr07.01410	0.590623	0.0431723	CHH	Downstream 5kb
Pspp.Chr01.00988	Pspp.Chr07.01416	-0.694927	0.0121258	CHH	Downstream 5kb
Pspp.Chr01.00988	Pspp.Chr07.01416	-0.667689	0.0176615	CHG	Downstream 5kb
Pspp.Chr01.00988	Pspp.Chr07.01416	-0.696416	0.0118659	CG	Downstream 5kb
Pspp.Chr01.00989	Pspp.Chr07.01417	-0.735472	0.00641058	CHH	Downstream 5kb
Pspp.Chr01.00989	Pspp.Chr07.01417	-0.745899	0.00534481	CG	Downstream 5kb
Pspp.Chr01.00990	Pspp.Chr07.01417	-0.774013	0.003131	CHG	Downstream 5kb
Pspp.Chr01.00990	Pspp.Chr07.01417	0.899342	6.85813e-05	CG	Downstream 5kb
Pspp.Chr01.00991	Pspp.Chr07.01418	-0.883285	0.00013979	CHH	Downstream 5kb
Pspp.Chr01.00991	Pspp.Chr07.01418	-0.888089	0.000114248	CHG	Downstream 5kb
Pspp.Chr01.00991	Pspp.Chr07.01418	0.848663	0.000482134	CG	Downstream 5kb
Pspp.Chr01.00998	Pspp.Chr07.01424	0.869656	0.000237108	CHH	Downstream 5kb
Pspp.Chr01.00998	Pspp.Chr07.01424	0.833238	0.000762172	CHG	Downstream 5kb
Pspp.Chr01.00998	Pspp.Chr07.01424	0.862498	0.000305897	CG	Downstream 5kb
Pspp.Chr01.01000	Pspp.Chr07.01426	-0.842606	0.000580403	CHG	Downstream 5kb
Pspp.Chr01.01000	Pspp.Chr07.01426	-0.739235	0.00600908	CG	Downstream 5kb
Pspp.Chr01.01001	Pspp.Chr07.01427	0.982744	1.17067e-08	CHH	Downstream 5kb
Pspp.Chr01.01001	Pspp.Chr07.01427	0.983929	8.21752e-09	CHG	Downstream 5kb
Pspp.Chr01.01004	Pspp.Chr07.01432	-0.930262	1.15464e-05	CHH	Downstream 5kb
Pspp.Chr01.01004	Pspp.Chr07.01432	0.642601	0.0242234	CG	Downstream 5kb
Pspp.Chr01.01005	Pspp.Chr07.01434	-0.817106	0.00117507	CHH	Downstream 5kb
Pspp.Chr01.01005	Pspp.Chr07.01434	-0.792207	0.002127	CHG	Downstream 5kb
Pspp.Chr01.01005	Pspp.Chr07.01434	-0.761998	0.00396869	CG	Downstream 5kb
Pspp.Chr01.01009	Pspp.Chr07.01440	-0.878006	0.000172794	CHH	Downstream 5kb
Pspp.Chr01.01009	Pspp.Chr07.01440	-0.89637	7.89136e-05	CHG	Downstream 5kb
Pspp.Chr01.01009	Pspp.Chr07.01440	-0.919239	2.3599e-05	CG	Downstream 5kb
Pspp.Chr01.01012	Pspp.Chr07.01442	-0.599006	0.0395748	CHG	Downstream 5kb
Pspp.Chr01.01014	Pspp.Chr07.01443	-0.707463	0.0100649	CG	Downstream 5kb
Pspp.Chr01.01019	Pspp.Chr07.01449	0.77624	0.00299189	CHH	Downstream 5kb
Pspp.Chr01.01019	Pspp.Chr07.01449	0.720261	0.00824229	CHG	Downstream 5kb
Pspp.Chr01.01019	Pspp.Chr07.01449	0.691807	0.0126839	CG	Downstream 5kb
Pspp.Chr01.01020	Pspp.Chr07.01450	-0.956893	1.09031e-06	CHG	Downstream 5kb
Pspp.Chr01.01020	Pspp.Chr07.01450	-0.965167	3.8089e-07	CG	Downstream 5kb
Pspp.Chr01.01023	Pspp.Chr07.01453	0.829785	0.000839226	CHH	Downstream 5kb
Pspp.Chr01.01023	Pspp.Chr07.01453	0.8995	6.80622e-05	CHG	Downstream 5kb
Pspp.Chr01.01023	Pspp.Chr07.01453	0.766089	0.00366641	CG	Downstream 5kb
Pspp.Chr01.01025	Pspp.Chr07.01456	-0.821904	0.00103768	CHH	Downstream 5kb
Pspp.Chr01.01025	Pspp.Chr07.01456	-0.800741	0.00175143	CHG	Downstream 5kb
Pspp.Chr01.01025	Pspp.Chr07.01456	0.85152	0.000440533	CG	Downstream 5kb
Pspp.Chr01.01026	Pspp.Chr07.01458	0.857711	0.000359945	CHH	Downstream 5kb
Pspp.Chr01.01026	Pspp.Chr07.01458	0.892178	9.55199e-05	CHG	Downstream 5kb
Pspp.Chr01.01028	Pspp.Chr07.01459	-0.619514	0.0316804	CHH	Downstream 5kb
Pspp.Chr01.01028	Pspp.Chr07.01459	-0.793251	0.00207799	CG	Downstream 5kb
Pspp.Chr01.01030	Pspp.Chr07.01463	0.923716	1.78805e-05	CHH	Downstream 5kb
Pspp.Chr01.01030	Pspp.Chr07.01463	0.925013	1.64477e-05	CHG	Downstream 5kb
Pspp.Chr01.01030	Pspp.Chr07.01463	0.930493	1.13604e-05	CG	Downstream 5kb
Pspp.Chr01.01032	Pspp.Chr07.01464	-0.746519	0.00528598	CHG	Downstream 5kb
Pspp.Chr01.01032	Pspp.Chr07.01464	-0.753826	0.00462854	CG	Downstream 5kb
Pspp.Chr01.01033	Pspp.Chr07.01465	-0.609917	0.0352187	CHH	Downstream 5kb
Pspp.Chr01.01034	Pspp.Chr07.01466	0.900074	6.62068e-05	CHH	Downstream 5kb
Pspp.Chr01.01034	Pspp.Chr07.01466	-0.606196	0.0366637	CHG	Downstream 5kb
Pspp.Chr01.01035	Pspp.Chr07.01467	0.826095	0.000928114	CHH	Downstream 5kb
Pspp.Chr01.01035	Pspp.Chr07.01467	0.694871	0.0121355	CHG	Downstream 5kb
Pspp.Chr01.01036	Pspp.Chr07.01468	0.952473	1.76289e-06	CHH	Downstream 5kb
Pspp.Chr01.01036	Pspp.Chr07.01468	0.942861	4.35611e-06	CHG	Downstream 5kb
Pspp.Chr01.01036	Pspp.Chr07.01468	0.957848	9.76286e-07	CG	Downstream 5kb
Pspp.Chr01.01039	Pspp.Chr07.01472	0.623531	0.030278	CHH	Downstream 5kb
Pspp.Chr01.01039	Pspp.Chr07.01472	0.581678	0.0472597	CHG	Downstream 5kb
Pspp.Chr01.01040	Pspp.Chr07.01474	0.785054	0.00248674	CHH	Downstream 5kb
Pspp.Chr01.01040	Pspp.Chr07.01474	0.755052	0.0045246	CHG	Downstream 5kb
Pspp.Chr01.01040	Pspp.Chr07.01474	0.738883	0.00604585	CG	Downstream 5kb
Pspp.Chr01.01042	Pspp.Chr07.01477	0.955016	1.34487e-06	CHH	Downstream 5kb
Pspp.Chr01.01042	Pspp.Chr07.01477	0.941201	5.01263e-06	CHG	Downstream 5kb
Pspp.Chr01.01042	Pspp.Chr07.01477	0.737421	0.00620026	CG	Downstream 5kb
Pspp.Chr01.01043	Pspp.Chr07.01479	0.672809	0.0165022	CHH	Downstream 5kb
Pspp.Chr01.01043	Pspp.Chr07.01479	0.757118	0.00435347	CHG	Downstream 5kb
Pspp.Chr01.01043	Pspp.Chr07.01479	0.794544	0.00201852	CG	Downstream 5kb
Pspp.Chr01.01044	Pspp.Chr07.01481	-0.910544	3.87626e-05	CHH	Downstream 5kb
Pspp.Chr01.01044	Pspp.Chr07.01481	0.911415	3.69678e-05	CHG	Downstream 5kb
Pspp.Chr01.01044	Pspp.Chr07.01481	0.874566	0.000197382	CG	Downstream 5kb
Pspp.Chr01.01045	Pspp.Chr07.01483	0.587476	0.0445805	CHH	Downstream 5kb
Pspp.Chr01.01046	Pspp.Chr07.01484	-0.777989	0.0028859	CHH	Downstream 5kb
Pspp.Chr01.01046	Pspp.Chr07.01484	-0.755591	0.00447946	CHG	Downstream 5kb
Pspp.Chr01.01046	Pspp.Chr07.01484	-0.681429	0.0146779	CG	Downstream 5kb
Pspp.Chr01.01048	Pspp.Chr07.01488	-0.851839	0.000436065	CHH	Downstream 5kb
Pspp.Chr01.01048	Pspp.Chr07.01488	0.62388	0.0301581	CHG	Downstream 5kb
Pspp.Chr01.01051	Pspp.Chr07.01489	-0.775887	0.00301363	CHH	Downstream 5kb
Pspp.Chr01.01051	Pspp.Chr07.01489	-0.678039	0.0153765	CHG	Downstream 5kb
Pspp.Chr01.01051	Pspp.Chr07.01489	-0.800673	0.00175419	CG	Downstream 5kb
Pspp.Chr01.01052	Pspp.Chr07.01490	0.746826	0.00525699	CHH	Downstream 5kb
Pspp.Chr01.01052	Pspp.Chr07.01490	-0.73144	0.0068629	CHG	Downstream 5kb
Pspp.Chr01.01060	Pspp.Chr07.01493	-0.598443	0.0398095	CHG	Downstream 5kb
Pspp.Chr01.01060	Pspp.Chr07.01493	-0.616196	0.0328735	CG	Downstream 5kb
Pspp.Chr01.01061	Pspp.Chr07.01495	-0.774386	0.00310738	CHG	Downstream 5kb
Pspp.Chr01.01061	Pspp.Chr07.01495	-0.66845	0.0174857	CG	Downstream 5kb
Pspp.Chr01.01062	Pspp.Chr07.01496	0.98118	1.80187e-08	CHH	Downstream 5kb
Pspp.Chr01.01062	Pspp.Chr07.01496	0.98719	2.65878e-09	CHG	Downstream 5kb
Pspp.Chr01.01062	Pspp.Chr07.01496	0.954466	1.42783e-06	CG	Downstream 5kb
Pspp.Chr01.01063	Pspp.Chr07.01497	-0.969416	2.00204e-07	CHH	Downstream 5kb
Pspp.Chr01.01063	Pspp.Chr07.01497	-0.945743	3.37933e-06	CHG	Downstream 5kb
Pspp.Chr01.01063	Pspp.Chr07.01497	-0.868583	0.000246564	CG	Downstream 5kb
Pspp.Chr01.01064	Pspp.Chr07.01498	-0.898207	7.23918e-05	CHH	Downstream 5kb
Pspp.Chr01.01064	Pspp.Chr07.01498	-0.831932	0.000790644	CHG	Downstream 5kb
Pspp.Chr01.01064	Pspp.Chr07.01498	0.619626	0.0316405	CG	Downstream 5kb
Pspp.Chr01.01065	Pspp.Chr07.01499	-0.958161	9.41091e-07	CHH	Downstream 5kb
Pspp.Chr01.01065	Pspp.Chr07.01499	-0.974356	8.36631e-08	CHG	Downstream 5kb
Pspp.Chr01.01065	Pspp.Chr07.01499	-0.987468	2.38388e-09	CG	Downstream 5kb
Pspp.Chr01.01069	Pspp.Chr07.01502	0.631024	0.0277822	CHH	Downstream 5kb
Pspp.Chr01.01069	Pspp.Chr07.01502	-0.707235	0.0100998	CHG	Downstream 5kb
Pspp.Chr01.01069	Pspp.Chr07.01502	-0.778584	0.00285054	CG	Downstream 5kb
Pspp.Chr01.01070	Pspp.Chr07.01503	-0.637925	0.0256184	CG	Downstream 5kb
Pspp.Chr01.01071	Pspp.Chr07.01504	-0.836641	0.000691675	CHH	Downstream 5kb
Pspp.Chr01.01071	Pspp.Chr07.01504	-0.706372	0.0102331	CHG	Downstream 5kb
Pspp.Chr01.01071	Pspp.Chr07.01504	-0.690439	0.0129346	CG	Downstream 5kb
Pspp.Chr01.01072	Pspp.Chr07.01505	-0.85708	0.000367584	CHH	Downstream 5kb
Pspp.Chr01.01072	Pspp.Chr07.01505	-0.790674	0.0022005	CHG	Downstream 5kb
Pspp.Chr01.01072	Pspp.Chr07.01505	-0.679667	0.0150379	CG	Downstream 5kb
Pspp.Chr01.01074	Pspp.Chr07.01510	0.898108	7.27333e-05	CHH	Downstream 5kb
Pspp.Chr01.01077	Pspp.Chr01.01076	0.870354	0.000231107	CHH	Downstream 5kb
Pspp.Chr01.01081	Pspp.Chr07.01519	0.792847	0.00209683	CHH	Downstream 5kb
Pspp.Chr01.01081	Pspp.Chr07.01519	0.789686	0.00224891	CHG	Downstream 5kb
Pspp.Chr01.01082	Pspp.Chr07.01519	0.830967	0.000812198	CHH	Downstream 5kb
Pspp.Chr01.01082	Pspp.Chr07.01519	0.742918	0.00563473	CHG	Downstream 5kb
Pspp.Chr01.01082	Pspp.Chr07.01519	0.728736	0.00717934	CG	Downstream 5kb
Pspp.Chr01.01085	Pspp.Chr07.01522	0.612961	0.034067	CHH	Downstream 5kb
Pspp.Chr01.01085	Pspp.Chr07.01522	0.639548	0.0251279	CHG	Downstream 5kb
Pspp.Chr01.01088	Pspp.Chr07.01524	0.600296	0.0390406	CHH	Downstream 5kb
Pspp.Chr01.01088	Pspp.Chr07.01524	0.670621	0.0169906	CHG	Downstream 5kb
Pspp.Chr01.01089	Pspp.Chr07.01525	0.858731	0.000347847	CHH	Downstream 5kb
Pspp.Chr01.01089	Pspp.Chr07.01525	0.855093	0.000392485	CHG	Downstream 5kb
Pspp.Chr01.01091	Pspp.Chr07.01528	0.928538	1.30069e-05	CHH	Downstream 5kb
Pspp.Chr01.01091	Pspp.Chr07.01528	0.933458	9.18191e-06	CHG	Downstream 5kb
Pspp.Chr01.01091	Pspp.Chr07.01528	0.71876	0.00844208	CG	Downstream 5kb
Pspp.Chr01.01093	Pspp.Chr07.01532	-0.609504	0.0353769	CHH	Downstream 5kb
Pspp.Chr01.01093	Pspp.Chr07.01532	-0.677838	0.0154186	CHG	Downstream 5kb
Pspp.Chr01.01093	Pspp.Chr07.01532	-0.619578	0.0316577	CG	Downstream 5kb
Pspp.Chr01.01094	Pspp.Chr07.01533	-0.718315	0.00850205	CHH	Downstream 5kb
Pspp.Chr01.01094	Pspp.Chr07.01533	-0.700279	0.0112109	CHG	Downstream 5kb
Pspp.Chr01.01099	Pspp.Chr07.01539	-0.878546	0.000169167	CHH	Downstream 5kb
Pspp.Chr01.01099	Pspp.Chr07.01539	-0.875122	0.000193229	CHG	Downstream 5kb
Pspp.Chr01.01099	Pspp.Chr07.01539	-0.901613	6.14265e-05	CG	Downstream 5kb
Pspp.Chr01.01100	Pspp.Chr07.01543	-0.87566	0.000189282	CHH	Downstream 5kb
Pspp.Chr01.01100	Pspp.Chr07.01543	-0.92769	1.37776e-05	CHG	Downstream 5kb
Pspp.Chr01.01100	Pspp.Chr07.01543	-0.928193	1.33165e-05	CG	Downstream 5kb
Pspp.Chr01.01101	Pspp.Chr07.01545	-0.886013	0.000124793	CHH	Downstream 5kb
Pspp.Chr01.01101	Pspp.Chr07.01545	0.759504	0.00416192	CHG	Downstream 5kb
Pspp.Chr01.01104	Pspp.Chr07.01551	0.605524	0.036929	CHH	Downstream 5kb
Pspp.Chr01.01104	Pspp.Chr07.01551	0.649631	0.0222309	CG	Downstream 5kb
Pspp.Chr01.01106	Pspp.Chr07.01553	-0.591898	0.0426108	CHH	Downstream 5kb
Pspp.Chr01.01106	Pspp.Chr07.01553	-0.609348	0.0354371	CHG	Downstream 5kb
Pspp.Chr01.01107	Pspp.Chr07.01554	-0.722226	0.00798593	CHH	Downstream 5kb
Pspp.Chr01.01108	Pspp.Chr07.01556	0.597458	0.0402222	CHG	Downstream 5kb
Pspp.Chr01.01108	Pspp.Chr07.01556	0.626847	0.0291543	CG	Downstream 5kb
Pspp.Chr01.01113	Pspp.Chr07.01558	-0.720002	0.00827644	CHH	Downstream 5kb
Pspp.Chr01.01113	Pspp.Chr07.01558	0.602488	0.0381453	CHG	Downstream 5kb
Pspp.Chr01.01113	Pspp.Chr07.01558	0.577567	0.0492267	CG	Downstream 5kb
Pspp.Chr01.01114	Pspp.Chr07.01559	0.671459	0.0168023	CHG	Downstream 5kb
Pspp.Chr01.01114	Pspp.Chr07.01559	0.669136	0.017328	CG	Downstream 5kb
Pspp.Chr01.01121	Pspp.Chr07.01565	-0.958421	9.12649e-07	CHH	Downstream 5kb
Pspp.Chr01.01121	Pspp.Chr07.01565	-0.95646	1.1453e-06	CHG	Downstream 5kb
Pspp.Chr01.01121	Pspp.Chr07.01565	-0.716436	0.00875869	CG	Downstream 5kb
Pspp.Chr01.01126	Pspp.Chr07.01572	0.832617	0.000775597	CHH	Downstream 5kb
Pspp.Chr01.01126	Pspp.Chr07.01572	0.783938	0.00254682	CHG	Downstream 5kb
Pspp.Chr01.01126	Pspp.Chr07.01572	0.673407	0.0163705	CG	Downstream 5kb
Pspp.Chr01.01128	Pspp.Chr07.01575	-0.851425	0.000441869	CHH	Downstream 5kb
Pspp.Chr01.01128	Pspp.Chr07.01575	-0.835896	0.000706654	CHG	Downstream 5kb
Pspp.Chr01.01128	Pspp.Chr07.01575	-0.765107	0.00373733	CG	Downstream 5kb
Pspp.Chr01.01131	Pspp.Chr07.01579	0.600329	0.0390271	CHH	Downstream 5kb
Pspp.Chr01.01131	Pspp.Chr07.01579	0.610002	0.035186	CHG	Downstream 5kb
Pspp.Chr01.01141	Pspp.Chr07.01583	0.677599	0.015469	CHG	Downstream 5kb
Pspp.Chr01.01141	Pspp.Chr07.01583	-0.677063	0.0155821	CG	Downstream 5kb
Pspp.Chr01.01145	Pspp.Chr07.01586	-0.620776	0.0312346	CHH	Downstream 5kb
Pspp.Chr01.01145	Pspp.Chr07.01586	-0.624178	0.0300563	CHG	Downstream 5kb
Pspp.Chr01.01146	Pspp.Chr07.01590	-0.983646	8.96472e-09	CHH	Downstream 5kb
Pspp.Chr01.01146	Pspp.Chr07.01590	-0.973819	9.27159e-08	CHG	Downstream 5kb
Pspp.Chr01.01146	Pspp.Chr07.01590	-0.811254	0.00136111	CG	Downstream 5kb
Pspp.Chr01.01148	Pspp.Chr07.01593	0.77562	0.00303015	CHH	Downstream 5kb
Pspp.Chr01.01148	Pspp.Chr07.01593	-0.738507	0.00608528	CHG	Downstream 5kb
Pspp.Chr01.01148	Pspp.Chr07.01593	-0.727097	0.00737638	CG	Downstream 5kb
Pspp.Chr01.01151	Pspp.Chr07.01595	0.63541	0.0263924	CHG	Downstream 5kb
Pspp.Chr01.01151	Pspp.Chr07.01595	0.651061	0.0218407	CG	Downstream 5kb
Pspp.Chr01.01152	Pspp.Chr07.01596	-0.84569	0.000528603	CHH	Downstream 5kb
Pspp.Chr01.01152	Pspp.Chr07.01596	-0.872758	0.000211351	CHG	Downstream 5kb
Pspp.Chr01.01152	Pspp.Chr07.01596	-0.888793	0.000110833	CG	Downstream 5kb
Pspp.Chr01.01153	Pspp.Chr07.01597	0.853359	0.000415268	CHH	Downstream 5kb
Pspp.Chr01.01153	Pspp.Chr07.01597	0.887006	0.000119659	CHG	Downstream 5kb
Pspp.Chr01.01155	Pspp.Chr07.01598	-0.743135	0.00561322	CHH	Downstream 5kb
Pspp.Chr01.01155	Pspp.Chr07.01598	-0.785149	0.0024817	CHG	Downstream 5kb
Pspp.Chr01.01156	Pspp.Chr07.01599	-0.595184	0.0411874	CG	Downstream 5kb
Pspp.Chr01.01158	Pspp.Chr07.01607	0.815632	0.00121994	CHH	Downstream 5kb
Pspp.Chr01.01158	Pspp.Chr07.01607	0.942926	4.33188e-06	CHG	Downstream 5kb
Pspp.Chr01.01158	Pspp.Chr07.01607	0.927193	1.42457e-05	CG	Downstream 5kb
Pspp.Chr01.01161	Pspp.Chr07.01611	0.960042	7.50085e-07	CHH	Downstream 5kb
Pspp.Chr01.01161	Pspp.Chr07.01611	0.980045	2.40968e-08	CHG	Downstream 5kb
Pspp.Chr01.01161	Pspp.Chr07.01611	0.914483	3.11598e-05	CG	Downstream 5kb
Pspp.Chr01.01164	Pspp.Chr07.01614	0.844112	0.00055464	CHH	Downstream 5kb
Pspp.Chr01.01164	Pspp.Chr07.01614	0.874792	0.000195685	CHG	Downstream 5kb
Pspp.Chr01.01165	Pspp.Chr07.01615	-0.767725	0.00355058	CHH	Downstream 5kb
Pspp.Chr01.01165	Pspp.Chr07.01615	-0.769342	0.00343885	CHG	Downstream 5kb
Pspp.Chr01.01165	Pspp.Chr07.01615	0.815319	0.00122964	CG	Downstream 5kb
Pspp.Chr01.01166	Pspp.Chr07.01616	-0.680796	0.0148064	CHH	Downstream 5kb
Pspp.Chr01.01166	Pspp.Chr07.01616	-0.629507	0.0282752	CHG	Downstream 5kb
Pspp.Chr01.01167	Pspp.Chr07.01617	0.599692	0.0392902	CHH	Downstream 5kb
Pspp.Chr01.01168	Pspp.Chr07.01620	-0.634515	0.0266717	CHH	Downstream 5kb
Pspp.Chr01.01168	Pspp.Chr07.01620	-0.60045	0.0389773	CHG	Downstream 5kb
Pspp.Chr01.01171	Pspp.Chr07.01623	0.63789	0.0256289	CHH	Downstream 5kb
Pspp.Chr01.01171	Pspp.Chr07.01623	0.867331	0.000257967	CHG	Downstream 5kb
Pspp.Chr01.01172	Pspp.Chr07.01624	0.607709	0.0360709	CHH	Downstream 5kb
Pspp.Chr01.01172	Pspp.Chr07.01624	0.618084	0.0321905	CHG	Downstream 5kb
Pspp.Chr01.01172	Pspp.Chr07.01624	0.603446	0.0377586	CG	Downstream 5kb
Pspp.Chr01.01173	Pspp.Chr07.01625	-0.809122	0.00143424	CHH	Downstream 5kb
Pspp.Chr01.01173	Pspp.Chr07.01625	-0.939662	5.68895e-06	CHG	Downstream 5kb
Pspp.Chr01.01173	Pspp.Chr07.01625	-0.790629	0.00220271	CG	Downstream 5kb
Pspp.Chr01.01177	Pspp.Chr07.01629	-0.846037	0.000523	CHH	Downstream 5kb
Pspp.Chr01.01177	Pspp.Chr07.01629	-0.843521	0.000564632	CG	Downstream 5kb
Pspp.Chr01.01178	Pspp.Chr07.01630	0.793671	0.00205855	CHH	Downstream 5kb
Pspp.Chr01.01178	Pspp.Chr07.01630	0.781931	0.00265762	CHG	Downstream 5kb
Pspp.Chr01.01178	Pspp.Chr07.01630	0.724512	0.00769538	CG	Downstream 5kb
Pspp.Chr01.01181	Pspp.Chr07.01632	0.619708	0.0316115	CHH	Downstream 5kb
Pspp.Chr01.01181	Pspp.Chr07.01632	0.654463	0.0209324	CHG	Downstream 5kb
Pspp.Chr01.01181	Pspp.Chr07.01632	0.636058	0.0261913	CG	Downstream 5kb
Pspp.Chr01.01183	Pspp.Chr07.01634	-0.62086	0.0312053	CHH	Downstream 5kb
Pspp.Chr01.01183	Pspp.Chr07.01634	-0.725978	0.00751319	CHG	Downstream 5kb
Pspp.Chr01.01183	Pspp.Chr07.01634	-0.7051	0.0104317	CG	Downstream 5kb
Pspp.Chr01.01187	Pspp.Chr07.01639	0.899242	6.89106e-05	CHH	Downstream 5kb
Pspp.Chr01.01187	Pspp.Chr07.01639	0.928518	1.30253e-05	CHG	Downstream 5kb
Pspp.Chr01.01187	Pspp.Chr07.01639	-0.89877	7.04808e-05	CG	Downstream 5kb
Pspp.Chr01.01189	Pspp.Chr07.01642	-0.700342	0.0112005	CHH	Downstream 5kb
Pspp.Chr01.01191	Pspp.Chr07.01645	-0.61943	0.03171	CHG	Downstream 5kb
Pspp.Chr01.01197	Pspp.Chr07.01650	0.973525	9.79826e-08	CHH	Downstream 5kb
Pspp.Chr01.01197	Pspp.Chr07.01650	0.974567	8.02986e-08	CHG	Downstream 5kb
Pspp.Chr01.01197	Pspp.Chr07.01650	0.896837	7.7213e-05	CG	Downstream 5kb
Pspp.Chr01.01203	Pspp.Chr07.01655	-0.933784	8.96447e-06	CHH	Downstream 5kb
Pspp.Chr01.01203	Pspp.Chr07.01655	-0.687601	0.0134661	CHG	Downstream 5kb
Pspp.Chr01.01204	Pspp.Chr07.01656	0.727163	0.00736832	CHH	Downstream 5kb
Pspp.Chr01.01204	Pspp.Chr07.01656	0.624207	0.0300465	CHG	Downstream 5kb
Pspp.Chr01.01204	Pspp.Chr07.01656	0.649767	0.0221935	CG	Downstream 5kb
Pspp.Chr01.01205	Pspp.Chr07.01657	-0.630966	0.027801	CHH	Downstream 5kb
Pspp.Chr01.01205	Pspp.Chr07.01657	-0.60665	0.0364849	CHG	Downstream 5kb
Pspp.Chr01.01205	Pspp.Chr07.01657	-0.626057	0.0294194	CG	Downstream 5kb
Pspp.Chr01.01206	Pspp.Chr07.01658	0.662184	0.0189738	CHH	Downstream 5kb
Pspp.Chr01.01210	Pspp.Chr07.01663	-0.789515	0.00225733	CHH	Downstream 5kb
Pspp.Chr01.01210	Pspp.Chr07.01663	-0.860677	0.000325654	CHG	Downstream 5kb
Pspp.Chr01.01212	Pspp.Chr07.01667	-0.820247	0.00108365	CHG	Downstream 5kb
Pspp.Chr01.01213	Pspp.Chr07.01673	-0.71233	0.00933965	CHH	Downstream 5kb
Pspp.Chr01.01215	Pspp.Chr07.01675	-0.756849	0.00437547	CHH	Downstream 5kb
Pspp.Chr01.01215	Pspp.Chr07.01675	-0.813077	0.0013009	CHG	Downstream 5kb
Pspp.Chr01.01215	Pspp.Chr07.01675	-0.637202	0.0258391	CG	Downstream 5kb
Pspp.Chr01.01216	Pspp.Chr07.01676	0.937562	6.72608e-06	CHH	Downstream 5kb
Pspp.Chr01.01216	Pspp.Chr07.01676	-0.926548	1.48716e-05	CHG	Downstream 5kb
Pspp.Chr01.01216	Pspp.Chr07.01676	-0.933388	9.22955e-06	CG	Downstream 5kb
Pspp.Chr01.01221	Pspp.Chr07.01682	0.787572	0.00235518	CHH	Downstream 5kb
Pspp.Chr01.01221	Pspp.Chr07.01682	0.738273	0.00610991	CHG	Downstream 5kb
Pspp.Chr01.01227	Pspp.Chr07.01686	0.664572	0.018396	CHG	Downstream 5kb
Pspp.Chr01.01228	Pspp.Chr07.01687	-0.864051	0.0002898	CHH	Downstream 5kb
Pspp.Chr01.01228	Pspp.Chr07.01687	-0.816746	0.00118591	CHG	Downstream 5kb
Pspp.Chr01.01228	Pspp.Chr07.01687	-0.771888	0.00326837	CG	Downstream 5kb
Pspp.Chr01.01230	Pspp.Chr07.01689	0.618884	0.0319044	CHH	Downstream 5kb
Pspp.Chr01.01233	Pspp.Chr07.01693	0.590322	0.0433056	CHH	Downstream 5kb
Pspp.Chr01.01233	Pspp.Chr07.01693	-0.805535	0.00156407	CHG	Downstream 5kb
Pspp.Chr01.01233	Pspp.Chr07.01693	-0.819669	0.00110004	CG	Downstream 5kb
Pspp.Chr01.01235	Pspp.Chr07.01696	0.965161	3.8123e-07	CHH	Downstream 5kb
Pspp.Chr01.01235	Pspp.Chr07.01696	0.66524	0.0182369	CG	Downstream 5kb
Pspp.Chr01.01236	Pspp.Chr07.01698	0.69312	0.0124467	CHH	Downstream 5kb
Pspp.Chr01.01236	Pspp.Chr07.01698	0.989241	1.11522e-09	CHG	Downstream 5kb
Pspp.Chr01.01238	Pspp.Chr07.01699	0.992604	1.72133e-10	CHH	Downstream 5kb
Pspp.Chr01.01238	Pspp.Chr07.01699	0.753016	0.00469823	CHG	Downstream 5kb
Pspp.Chr01.01238	Pspp.Chr07.01699	0.875899	0.000187553	CG	Downstream 5kb
Pspp.Chr01.01242	Pspp.Chr07.01703	-0.928318	1.32037e-05	CHH	Downstream 5kb
Pspp.Chr01.01242	Pspp.Chr07.01703	0.94469	3.71364e-06	CHG	Downstream 5kb
Pspp.Chr01.01242	Pspp.Chr07.01703	0.945575	3.43126e-06	CG	Downstream 5kb
Pspp.Chr01.01244	Pspp.Chr07.01704	0.948848	2.53023e-06	CHH	Downstream 5kb
Pspp.Chr01.01244	Pspp.Chr07.01704	0.956157	1.18508e-06	CHG	Downstream 5kb
Pspp.Chr01.01244	Pspp.Chr07.01704	0.918662	2.44294e-05	CG	Downstream 5kb
Pspp.Chr01.01245	Pspp.Chr07.01706	0.975728	6.36931e-08	CHH	Downstream 5kb
Pspp.Chr01.01245	Pspp.Chr07.01706	0.989281	1.09435e-09	CHG	Downstream 5kb
Pspp.Chr01.01245	Pspp.Chr07.01706	0.973879	9.16562e-08	CG	Downstream 5kb
Pspp.Chr01.01246	Pspp.Chr07.01707	0.703547	0.0106783	CHG	Downstream 5kb
Pspp.Chr01.01246	Pspp.Chr07.01707	0.741294	0.00579754	CG	Downstream 5kb
Pspp.Chr01.01249	Pspp.Chr07.01709	-0.911619	3.65567e-05	CHH	Downstream 5kb
Pspp.Chr01.01249	Pspp.Chr07.01709	-0.905228	5.12599e-05	CHG	Downstream 5kb
Pspp.Chr01.01249	Pspp.Chr07.01709	-0.908943	4.22413e-05	CG	Downstream 5kb
Pspp.Chr01.01253	Pspp.Chr07.01714	-0.88608	0.00012444	CHH	Downstream 5kb
Pspp.Chr01.01253	Pspp.Chr07.01714	-0.87528	0.000192063	CHG	Downstream 5kb
Pspp.Chr01.01253	Pspp.Chr07.01714	-0.719659	0.00832199	CG	Downstream 5kb
Pspp.Chr01.01254	Pspp.Chr07.01715	0.908256	4.38065e-05	CHH	Downstream 5kb
Pspp.Chr01.01254	Pspp.Chr07.01715	-0.811801	0.00134284	CG	Downstream 5kb
Pspp.Chr01.01257	Pspp.Chr07.01718	0.971599	1.38755e-07	CHH	Downstream 5kb
Pspp.Chr01.01257	Pspp.Chr07.01718	0.960364	7.20728e-07	CHG	Downstream 5kb
Pspp.Chr01.01257	Pspp.Chr07.01718	0.960551	7.04157e-07	CG	Downstream 5kb
Pspp.Chr01.01259	Pspp.Chr07.01720	-0.941857	4.74458e-06	CHH	Downstream 5kb
Pspp.Chr01.01259	Pspp.Chr07.01720	-0.958876	8.64461e-07	CHG	Downstream 5kb
Pspp.Chr01.01259	Pspp.Chr07.01720	-0.640344	0.0248898	CG	Downstream 5kb
Pspp.Chr01.01260	Pspp.Chr07.01721	-0.78083	0.00271993	CHH	Downstream 5kb
Pspp.Chr01.01260	Pspp.Chr07.01721	-0.78207	0.00264984	CHG	Downstream 5kb
Pspp.Chr01.01260	Pspp.Chr07.01721	-0.723555	0.00781606	CG	Downstream 5kb
Pspp.Chr01.01261	Pspp.Chr07.01722	0.850782	0.000451005	CHH	Downstream 5kb
Pspp.Chr01.01261	Pspp.Chr07.01722	0.835803	0.000708552	CHG	Downstream 5kb
Pspp.Chr01.01261	Pspp.Chr07.01722	0.840843	0.000611727	CG	Downstream 5kb
Pspp.Chr01.01265	Pspp.Chr07.01724	0.989172	1.15132e-09	CHH	Downstream 5kb
Pspp.Chr01.01265	Pspp.Chr07.01724	0.933609	9.08047e-06	CHG	Downstream 5kb
Pspp.Chr01.01265	Pspp.Chr07.01724	0.754525	0.00456908	CG	Downstream 5kb
Pspp.Chr01.01267	Pspp.Chr07.01726	-0.7178	0.00857188	CHH	Downstream 5kb
Pspp.Chr01.01267	Pspp.Chr07.01726	-0.776579	0.00297108	CHG	Downstream 5kb
Pspp.Chr01.01269	Pspp.Chr07.01728	-0.922754	1.90057e-05	CHH	Downstream 5kb
Pspp.Chr01.01269	Pspp.Chr07.01728	0.597875	0.0400473	CHG	Downstream 5kb
Pspp.Chr01.01272	Pspp.Chr07.01730	-0.924971	1.64929e-05	CHH	Downstream 5kb
Pspp.Chr01.01272	Pspp.Chr07.01730	0.939377	5.8216e-06	CHG	Downstream 5kb
Pspp.Chr01.01272	Pspp.Chr07.01730	0.943077	4.27591e-06	CG	Downstream 5kb
Pspp.Chr01.01273	Pspp.Chr07.01731	-0.947759	2.80608e-06	CHH	Downstream 5kb
Pspp.Chr01.01273	Pspp.Chr07.01731	-0.968263	2.40414e-07	CHG	Downstream 5kb
Pspp.Chr01.01273	Pspp.Chr07.01731	0.902799	5.79305e-05	CG	Downstream 5kb
Pspp.Chr01.01274	Pspp.Chr07.01732	-0.615492	0.0331306	CHG	Downstream 5kb
Pspp.Chr01.01274	Pspp.Chr07.01732	-0.934578	8.45147e-06	CG	Downstream 5kb
Pspp.Chr01.01276	Pspp.Chr07.01733	0.654062	0.021038	CHH	Downstream 5kb
Pspp.Chr01.01276	Pspp.Chr07.01733	0.845982	0.000523895	CHG	Downstream 5kb
Pspp.Chr01.01276	Pspp.Chr07.01733	0.864759	0.000282681	CG	Downstream 5kb
Pspp.Chr01.01277	Pspp.Chr07.01734	-0.784	0.00254342	CHH	Downstream 5kb
Pspp.Chr01.01277	Pspp.Chr07.01734	-0.815698	0.00121791	CHG	Downstream 5kb
Pspp.Chr01.01277	Pspp.Chr07.01734	-0.804426	0.00160598	CG	Downstream 5kb
Pspp.Chr01.01278	Pspp.Chr07.01735	-0.835511	0.000714493	CHH	Downstream 5kb
Pspp.Chr01.01278	Pspp.Chr07.01735	-0.924324	1.71969e-05	CHG	Downstream 5kb
Pspp.Chr01.01280	Pspp.Chr07.01736	0.592298	0.0424355	CHH	Downstream 5kb
Pspp.Chr01.01280	Pspp.Chr07.01736	0.665182	0.0182506	CHG	Downstream 5kb
Pspp.Chr01.01280	Pspp.Chr07.01736	0.713036	0.0092377	CG	Downstream 5kb
Pspp.Chr01.01281	Pspp.Chr07.01737	0.809704	0.00141401	CHH	Downstream 5kb
Pspp.Chr01.01281	Pspp.Chr07.01737	0.776615	0.00296888	CHG	Downstream 5kb
Pspp.Chr01.01281	Pspp.Chr07.01737	0.704232	0.010569	CG	Downstream 5kb
Pspp.Chr01.01282	Pspp.Chr07.01738	-0.736362	0.00631388	CHH	Downstream 5kb
Pspp.Chr01.01282	Pspp.Chr07.01738	-0.733889	0.00658543	CHG	Downstream 5kb
Pspp.Chr01.01283	Pspp.Chr07.01738	0.989234	1.11878e-09	CHH	Downstream 5kb
Pspp.Chr01.01283	Pspp.Chr07.01738	0.993791	7.19099e-11	CHG	Downstream 5kb
Pspp.Chr01.01286	Pspp.Chr07.01741	-0.964489	4.18966e-07	CHH	Downstream 5kb
Pspp.Chr01.01286	Pspp.Chr07.01741	-0.960336	7.23319e-07	CHG	Downstream 5kb
Pspp.Chr01.01286	Pspp.Chr07.01741	-0.974713	7.804e-08	CG	Downstream 5kb
Pspp.Chr01.01287	Pspp.Chr07.01742	-0.994698	3.27062e-11	CHH	Downstream 5kb
Pspp.Chr01.01287	Pspp.Chr07.01742	-0.991631	3.18814e-10	CHG	Downstream 5kb
Pspp.Chr01.01287	Pspp.Chr07.01742	-0.9685	2.31652e-07	CG	Downstream 5kb
Pspp.Chr01.01290	Pspp.Chr07.01744	-0.618879	0.0319063	CHH	Downstream 5kb
Pspp.Chr01.01291	Pspp.Chr07.01745	0.984718	6.39745e-09	CHH	Downstream 5kb
Pspp.Chr01.01291	Pspp.Chr07.01745	0.992668	1.64852e-10	CHG	Downstream 5kb
Pspp.Chr01.01291	Pspp.Chr07.01745	0.986686	3.22227e-09	CG	Downstream 5kb
Pspp.Chr01.01296	Pspp.Chr07.01750	-0.964276	4.31546e-07	CHH	Downstream 5kb
Pspp.Chr01.01296	Pspp.Chr07.01750	-0.917784	2.57383e-05	CHG	Downstream 5kb
Pspp.Chr01.01296	Pspp.Chr07.01750	-0.965805	3.47636e-07	CG	Downstream 5kb
Pspp.Chr01.01299	Pspp.Chr07.01753	-0.837048	0.000683602	CHG	Downstream 5kb
Pspp.Chr01.01300	Pspp.Chr07.01754	0.658055	0.0200036	CHH	Downstream 5kb
Pspp.Chr01.01300	Pspp.Chr07.01754	0.818904	0.00112203	CHG	Downstream 5kb
Pspp.Chr01.01300	Pspp.Chr07.01754	0.718323	0.00850096	CG	Downstream 5kb
Pspp.Chr01.01307	Pspp.Chr07.01761	0.827706	0.000888466	CHG	Downstream 5kb
Pspp.Chr01.01307	Pspp.Chr07.01761	0.805847	0.00155242	CG	Downstream 5kb
Pspp.Chr01.01311	Pspp.Chr07.01764	0.704794	0.01048	CHH	Downstream 5kb
Pspp.Chr01.01311	Pspp.Chr07.01764	0.625429	0.0296311	CHG	Downstream 5kb
Pspp.Chr01.01313	Pspp.Chr07.01766	0.923685	1.79165e-05	CHH	Downstream 5kb
Pspp.Chr01.01313	Pspp.Chr07.01766	0.948307	2.66459e-06	CHG	Downstream 5kb
Pspp.Chr01.01313	Pspp.Chr07.01766	0.91659	2.76048e-05	CG	Downstream 5kb
Pspp.Chr01.01314	Pspp.Chr07.01766	0.623427	0.0303137	CHH	Downstream 5kb
Pspp.Chr01.01315	Pspp.Chr07.01767	0.839275	0.000640677	CHH	Downstream 5kb
Pspp.Chr01.01315	Pspp.Chr07.01767	0.86502	0.000280096	CHG	Downstream 5kb
Pspp.Chr01.01318	Pspp.Chr07.01769	-0.88655	0.000121994	CHH	Downstream 5kb
Pspp.Chr01.01318	Pspp.Chr07.01769	-0.789448	0.00226067	CHG	Downstream 5kb
Pspp.Chr01.01318	Pspp.Chr07.01769	-0.852087	0.000432616	CG	Downstream 5kb
Pspp.Chr01.01320	Pspp.Chr07.01771	0.883601	0.000137986	CHH	Downstream 5kb
Pspp.Chr01.01320	Pspp.Chr07.01771	-0.896509	7.84051e-05	CHG	Downstream 5kb
Pspp.Chr01.01320	Pspp.Chr07.01771	-0.885596	0.000126997	CG	Downstream 5kb
Pspp.Chr01.01321	Pspp.Chr07.01773	0.912531	3.47634e-05	CHH	Downstream 5kb
Pspp.Chr01.01321	Pspp.Chr07.01773	0.929181	1.24465e-05	CHG	Downstream 5kb
Pspp.Chr01.01323	Pspp.Chr07.01774	-0.746983	0.00524229	CHH	Downstream 5kb
Pspp.Chr01.01323	Pspp.Chr07.01774	0.796071	0.00195001	CG	Downstream 5kb
Pspp.Chr01.01324	Pspp.Chr07.01775	-0.948789	2.54476e-06	CHH	Downstream 5kb
Pspp.Chr01.01324	Pspp.Chr07.01775	-0.933857	8.91601e-06	CHG	Downstream 5kb
Pspp.Chr01.01324	Pspp.Chr07.01775	-0.652392	0.021482	CG	Downstream 5kb
Pspp.Chr01.01326	Pspp.Chr07.01778	0.973212	1.03859e-07	CHH	Downstream 5kb
Pspp.Chr01.01326	Pspp.Chr07.01778	0.980957	1.91027e-08	CHG	Downstream 5kb
Pspp.Chr01.01326	Pspp.Chr07.01778	-0.909115	4.18559e-05	CG	Downstream 5kb
Pspp.Chr01.01327	Pspp.Chr07.01779	-0.853526	0.00041302	CHH	Downstream 5kb
Pspp.Chr01.01327	Pspp.Chr07.01779	-0.865618	0.000274236	CHG	Downstream 5kb
Pspp.Chr01.01328	Pspp.Chr07.01780	0.968285	2.396e-07	CHH	Downstream 5kb
Pspp.Chr01.01328	Pspp.Chr07.01780	0.9687	2.24473e-07	CHG	Downstream 5kb
Pspp.Chr01.01328	Pspp.Chr07.01780	0.93323	9.33719e-06	CG	Downstream 5kb
Pspp.Chr01.01330	Pspp.Chr07.01781	-0.79985	0.00178805	CG	Downstream 5kb
Pspp.Chr01.01331	Pspp.Chr07.01783	0.642078	0.0243765	CHH	Downstream 5kb
Pspp.Chr01.01331	Pspp.Chr07.01783	0.58618	0.0451698	CHG	Downstream 5kb
Pspp.Chr01.01331	Pspp.Chr07.01783	0.604343	0.0373986	CG	Downstream 5kb
Pspp.Chr01.01336	Pspp.Chr07.01787	0.871267	0.000223446	CHH	Downstream 5kb
Pspp.Chr01.01336	Pspp.Chr07.01787	-0.81973	0.00109831	CHG	Downstream 5kb
Pspp.Chr01.01336	Pspp.Chr07.01787	0.703122	0.0107463	CG	Downstream 5kb
Pspp.Chr01.01338	Pspp.Chr07.01788	-0.630954	0.0278048	CG	Downstream 5kb
Pspp.Chr01.01341	Pspp.Chr07.01790	0.887818	0.000115583	CHH	Downstream 5kb
Pspp.Chr01.01341	Pspp.Chr07.01790	0.956871	1.09299e-06	CHG	Downstream 5kb
Pspp.Chr01.01343	Pspp.Chr07.01791	0.852192	0.000431165	CHH	Downstream 5kb
Pspp.Chr01.01345	Pspp.Chr07.01794	-0.905192	5.13558e-05	CHH	Downstream 5kb
Pspp.Chr01.01345	Pspp.Chr07.01794	-0.89863	7.09543e-05	CHG	Downstream 5kb
Pspp.Chr01.01345	Pspp.Chr07.01794	-0.790199	0.00222368	CG	Downstream 5kb
Pspp.Chr01.01346	Pspp.Chr07.01795	-0.855031	0.000393278	CHH	Downstream 5kb
Pspp.Chr01.01346	Pspp.Chr07.01795	-0.846275	0.000519195	CHG	Downstream 5kb
Pspp.Chr01.01346	Pspp.Chr07.01795	-0.727613	0.00731387	CG	Downstream 5kb
Pspp.Chr01.01348	Pspp.Chr07.01797	0.890294	0.000103824	CHH	Downstream 5kb
Pspp.Chr01.01348	Pspp.Chr07.01797	0.822931	0.00100996	CHG	Downstream 5kb
Pspp.Chr01.01348	Pspp.Chr07.01797	0.901052	6.31371e-05	CG	Downstream 5kb
Pspp.Chr01.01349	Pspp.Chr07.01798	-0.845992	0.000523725	CHG	Downstream 5kb
Pspp.Chr01.01350	Pspp.Chr07.01799	0.955154	1.32479e-06	CHH	Downstream 5kb
Pspp.Chr01.01350	Pspp.Chr07.01799	0.981136	1.82253e-08	CHG	Downstream 5kb
Pspp.Chr01.01350	Pspp.Chr07.01799	0.945959	3.31406e-06	CG	Downstream 5kb
Pspp.Chr01.01352	Pspp.Chr07.01800	-0.742428	0.00568349	CHH	Downstream 5kb
Pspp.Chr01.01352	Pspp.Chr07.01800	-0.819156	0.00111474	CHG	Downstream 5kb
Pspp.Chr01.01352	Pspp.Chr07.01800	-0.830982	0.000811861	CG	Downstream 5kb
Pspp.Chr01.01356	Pspp.Chr07.01802	0.871519	0.000221364	CHH	Downstream 5kb
Pspp.Chr01.01356	Pspp.Chr07.01802	0.86897	0.000243119	CHG	Downstream 5kb
Pspp.Chr01.01356	Pspp.Chr07.01802	-0.871591	0.000220773	CG	Downstream 5kb
Pspp.Chr01.01357	Pspp.Chr07.01804	-0.877724	0.000174717	CHH	Downstream 5kb
Pspp.Chr01.01357	Pspp.Chr07.01804	-0.953059	1.65848e-06	CG	Downstream 5kb
Pspp.Chr01.01358	Pspp.Chr07.01805	0.863549	0.00029493	CHH	Downstream 5kb
Pspp.Chr01.01358	Pspp.Chr07.01805	-0.862478	0.000306109	CHG	Downstream 5kb
Pspp.Chr01.01359	Pspp.Chr07.01806	-0.629814	0.0281747	CHH	Downstream 5kb
Pspp.Chr01.01359	Pspp.Chr07.01806	0.684042	0.0141554	CG	Downstream 5kb
Pspp.Chr01.01361	Pspp.Chr07.01812	0.870545	0.000229494	CHH	Downstream 5kb
Pspp.Chr01.01361	Pspp.Chr07.01812	0.901328	6.22925e-05	CHG	Downstream 5kb
Pspp.Chr01.01361	Pspp.Chr07.01812	0.902987	5.73917e-05	CG	Downstream 5kb
Pspp.Chr01.01362	Pspp.Chr07.01813	0.889907	0.000105597	CHH	Downstream 5kb
Pspp.Chr01.01362	Pspp.Chr07.01813	-0.83582	0.000708213	CHG	Downstream 5kb
Pspp.Chr01.01362	Pspp.Chr07.01813	-0.941105	5.05269e-06	CG	Downstream 5kb
Pspp.Chr01.01364	Pspp.Chr07.01815	-0.895112	8.36405e-05	CHH	Downstream 5kb
Pspp.Chr01.01364	Pspp.Chr07.01815	-0.869428	0.000239094	CHG	Downstream 5kb
Pspp.Chr01.01364	Pspp.Chr07.01815	-0.79075	0.00219681	CG	Downstream 5kb
Pspp.Chr01.01365	Pspp.Chr07.01816	-0.826805	0.000910475	CHH	Downstream 5kb
Pspp.Chr01.01365	Pspp.Chr07.01816	-0.788163	0.00232511	CHG	Downstream 5kb
Pspp.Chr01.01365	Pspp.Chr07.01816	-0.834858	0.000727947	CG	Downstream 5kb
Pspp.Chr01.01368	Pspp.Chr07.01817	-0.690667	0.0128925	CHH	Downstream 5kb
Pspp.Chr01.01368	Pspp.Chr07.01817	-0.687995	0.0133914	CHG	Downstream 5kb
Pspp.Chr01.01368	Pspp.Chr07.01817	-0.702094	0.0109127	CG	Downstream 5kb
Pspp.Chr01.01369	Pspp.Chr07.01818	-0.739958	0.00593422	CHH	Downstream 5kb
Pspp.Chr01.01369	Pspp.Chr07.01818	-0.646933	0.0229808	CHG	Downstream 5kb
Pspp.Chr01.01370	Pspp.Chr07.01819	-0.883466	0.000138754	CHH	Downstream 5kb
Pspp.Chr01.01370	Pspp.Chr07.01819	-0.854049	0.000406084	CHG	Downstream 5kb
Pspp.Chr01.01370	Pspp.Chr07.01819	-0.795666	0.00196799	CG	Downstream 5kb
Pspp.Chr01.01372	Pspp.Chr07.01820	0.626073	0.0294138	CHH	Downstream 5kb
Pspp.Chr01.01372	Pspp.Chr07.01820	0.603933	0.037563	CG	Downstream 5kb
Pspp.Chr01.01373	Pspp.Chr07.01821	-0.631889	0.0275042	CHH	Downstream 5kb
Pspp.Chr01.01373	Pspp.Chr07.01821	-0.593785	0.0417891	CHG	Downstream 5kb
Pspp.Chr01.01376	Pspp.Chr07.01823	0.765172	0.0037326	CHH	Downstream 5kb
Pspp.Chr01.01376	Pspp.Chr07.01823	0.7676	0.00355937	CHG	Downstream 5kb
Pspp.Chr01.01376	Pspp.Chr07.01823	0.693838	0.0123184	CG	Downstream 5kb
Pspp.Chr01.01378	Pspp.Chr07.01827	0.83802	0.000664594	CHH	Downstream 5kb
Pspp.Chr01.01378	Pspp.Chr07.01827	0.883959	0.000135961	CHG	Downstream 5kb
Pspp.Chr01.01378	Pspp.Chr07.01827	0.945365	3.49664e-06	CG	Downstream 5kb
Pspp.Chr01.01379	Pspp.Chr07.01828	0.776847	0.00295474	CHH	Downstream 5kb
Pspp.Chr01.01380	Pspp.Chr07.01829	0.637932	0.0256164	CHH	Downstream 5kb
Pspp.Chr01.01380	Pspp.Chr07.01829	-0.74135	0.00579189	CHG	Downstream 5kb
Pspp.Chr01.01380	Pspp.Chr07.01829	-0.580974	0.0475929	CG	Downstream 5kb
Pspp.Chr01.01397	Pspp.Chr07.01839	0.828863	0.000860801	CHH	Downstream 5kb
Pspp.Chr01.01397	Pspp.Chr07.01839	0.827261	0.000899287	CHG	Downstream 5kb
Pspp.Chr01.01397	Pspp.Chr07.01839	0.670927	0.0169217	CG	Downstream 5kb
Pspp.Chr01.01401	Pspp.Chr07.01843	-0.813598	0.00128405	CHH	Downstream 5kb
Pspp.Chr01.01401	Pspp.Chr07.01843	-0.807821	0.00148033	CHG	Downstream 5kb
Pspp.Chr01.01401	Pspp.Chr07.01843	0.611406	0.034652	CG	Downstream 5kb
Pspp.Chr01.01406	Pspp.Chr07.01847	0.755131	0.004518	CHH	Downstream 5kb
Pspp.Chr01.01406	Pspp.Chr07.01847	-0.599219	0.0394862	CHG	Downstream 5kb
Pspp.Chr01.01406	Pspp.Chr07.01847	-0.634828	0.0265739	CG	Downstream 5kb
Pspp.Chr01.01408	Pspp.Chr07.01850	0.612484	0.0342458	CHH	Downstream 5kb
Pspp.Chr01.01410	Pspp.Chr07.01852	0.751576	0.00482398	CHG	Downstream 5kb
Pspp.Chr01.01410	Pspp.Chr07.01852	0.599876	0.0392143	CG	Downstream 5kb
Pspp.Chr01.01411	Pspp.Chr07.01853	0.952653	1.7304e-06	CHH	Downstream 5kb
Pspp.Chr01.01411	Pspp.Chr07.01853	0.94788	2.77432e-06	CHG	Downstream 5kb
Pspp.Chr01.01411	Pspp.Chr07.01853	0.968002	2.5035e-07	CG	Downstream 5kb
Pspp.Chr01.01412	Pspp.Chr07.01854	0.911466	3.68656e-05	CHH	Downstream 5kb
Pspp.Chr01.01412	Pspp.Chr07.01854	0.92705	1.43828e-05	CHG	Downstream 5kb
Pspp.Chr01.01412	Pspp.Chr07.01854	-0.847099	0.000506167	CG	Downstream 5kb
Pspp.Chr01.01413	Pspp.Chr07.01855	0.992554	1.77979e-10	CHH	Downstream 5kb
Pspp.Chr01.01413	Pspp.Chr07.01855	0.990919	4.79001e-10	CHG	Downstream 5kb
Pspp.Chr01.01413	Pspp.Chr07.01855	0.961794	6.01219e-07	CG	Downstream 5kb
Pspp.Chr01.01415	Pspp.Chr07.01857	0.712906	0.00925645	CHH	Downstream 5kb
Pspp.Chr01.01415	Pspp.Chr07.01857	0.765283	0.00372458	CHG	Downstream 5kb
Pspp.Chr01.01416	Pspp.Chr07.01858	0.673211	0.0164134	CHH	Downstream 5kb
Pspp.Chr01.01416	Pspp.Chr07.01858	-0.682976	0.0143668	CHG	Downstream 5kb
Pspp.Chr01.01416	Pspp.Chr07.01858	-0.609359	0.0354329	CG	Downstream 5kb
Pspp.Chr01.01423	Pspp.Chr07.01864	0.645667	0.023339	CHG	Downstream 5kb
Pspp.Chr01.01424	Pspp.Chr07.01865	0.666514	0.017936	CHG	Downstream 5kb
Pspp.Chr01.01426	Pspp.Chr07.01872	-0.846728	0.000512006	CHH	Downstream 5kb
Pspp.Chr01.01426	Pspp.Chr07.01872	-0.853922	0.000407756	CHG	Downstream 5kb
Pspp.Chr01.01427	Pspp.Chr07.01874	0.58517	0.0456329	CHH	Downstream 5kb
Pspp.Chr01.01428	Pspp.Chr07.01875	-0.932385	9.92855e-06	CHH	Downstream 5kb
Pspp.Chr01.01428	Pspp.Chr07.01875	-0.934123	8.74247e-06	CHG	Downstream 5kb
Pspp.Chr01.01434	Pspp.Chr07.01888	0.711657	0.00943747	CHH	Downstream 5kb
Pspp.Chr01.01434	Pspp.Chr07.01888	0.730211	0.0070053	CHG	Downstream 5kb
Pspp.Chr01.01437	Pspp.Chr07.01891	0.743067	0.00561999	CHG	Downstream 5kb
Pspp.Chr01.01437	Pspp.Chr07.01891	-0.799597	0.00179857	CG	Downstream 5kb
Pspp.Chr01.01438	Pspp.Chr07.01894	0.804823	0.00159085	CHH	Downstream 5kb
Pspp.Chr01.01438	Pspp.Chr07.01894	0.680803	0.0148051	CHG	Downstream 5kb
Pspp.Chr01.01438	Pspp.Chr07.01894	-0.815197	0.00123346	CG	Downstream 5kb
Pspp.Chr01.01441	Pspp.Chr07.01900	0.944696	3.7117e-06	CHH	Downstream 5kb
Pspp.Chr01.01441	Pspp.Chr07.01900	0.953471	1.5881e-06	CHG	Downstream 5kb
Pspp.Chr01.01441	Pspp.Chr07.01900	0.9168	2.72697e-05	CG	Downstream 5kb
Pspp.Chr01.01445	Pspp.Chr07.01905	-0.925908	1.55139e-05	CHH	Downstream 5kb
Pspp.Chr01.01445	Pspp.Chr07.01905	-0.93875	6.12235e-06	CHG	Downstream 5kb
Pspp.Chr01.01445	Pspp.Chr07.01905	-0.921992	1.99356e-05	CG	Downstream 5kb
Pspp.Chr01.01449	Pspp.Chr07.01909	-0.708337	0.0099316	CHH	Downstream 5kb
Pspp.Chr01.01449	Pspp.Chr07.01909	0.744012	0.00552704	CHG	Downstream 5kb
Pspp.Chr01.01451	Pspp.Chr07.01915	0.788814	0.00229228	CHH	Downstream 5kb
Pspp.Chr01.01451	Pspp.Chr07.01915	0.809379	0.00142528	CG	Downstream 5kb
Pspp.Chr01.01456	Pspp.Chr07.01919	-0.727147	0.00737027	CHH	Downstream 5kb
Pspp.Chr01.01456	Pspp.Chr07.01919	-0.728018	0.00726515	CHG	Downstream 5kb
Pspp.Chr01.01456	Pspp.Chr07.01919	-0.697365	0.0117024	CG	Downstream 5kb
Pspp.Chr01.01457	Pspp.Chr07.01920	0.886129	0.000124185	CHH	Downstream 5kb
Pspp.Chr01.01457	Pspp.Chr07.01920	0.933872	8.90667e-06	CHG	Downstream 5kb
Pspp.Chr01.01457	Pspp.Chr07.01920	-0.739926	0.00593742	CG	Downstream 5kb
Pspp.Chr01.01458	Pspp.Chr07.01921	0.699992	0.0112587	CHH	Downstream 5kb
Pspp.Chr01.01461	Pspp.Chr07.01924	-0.928395	1.31345e-05	CHH	Downstream 5kb
Pspp.Chr01.01461	Pspp.Chr07.01924	-0.93109	1.08922e-05	CHG	Downstream 5kb
Pspp.Chr01.01461	Pspp.Chr07.01924	-0.940853	5.15952e-06	CG	Downstream 5kb
Pspp.Chr01.01462	Pspp.Chr07.01925	-0.849798	0.000465263	CHH	Downstream 5kb
Pspp.Chr01.01462	Pspp.Chr07.01925	-0.849852	0.000464467	CHG	Downstream 5kb
Pspp.Chr01.01462	Pspp.Chr07.01925	-0.873123	0.000208469	CG	Downstream 5kb
Pspp.Chr01.01465	Pspp.Chr07.01928	0.605719	0.0368521	CHG	Downstream 5kb
Pspp.Chr01.01465	Pspp.Chr07.01928	-0.940754	5.20182e-06	CG	Downstream 5kb
Pspp.Chr01.01467	Pspp.Chr07.01929	-0.829576	0.000844078	CHH	Downstream 5kb
Pspp.Chr01.01467	Pspp.Chr07.01929	-0.826177	0.000926064	CHG	Downstream 5kb
Pspp.Chr01.01471	Pspp.Chr07.01933	0.630802	0.0278541	CHH	Downstream 5kb
Pspp.Chr01.01471	Pspp.Chr07.01933	0.656482	0.0204066	CHG	Downstream 5kb
Pspp.Chr01.01471	Pspp.Chr07.01933	0.645121	0.0234947	CG	Downstream 5kb
Pspp.Chr01.01472	Pspp.Chr07.01934	-0.750367	0.0049316	CHH	Downstream 5kb
Pspp.Chr01.01472	Pspp.Chr07.01934	-0.754041	0.00461021	CHG	Downstream 5kb
Pspp.Chr01.01472	Pspp.Chr07.01934	-0.744353	0.00549369	CG	Downstream 5kb
Pspp.Chr01.01475	Pspp.Chr07.01936	0.856473	0.000375053	CHH	Downstream 5kb
Pspp.Chr01.01475	Pspp.Chr07.01936	0.848699	0.000481597	CHG	Downstream 5kb
Pspp.Chr01.01475	Pspp.Chr07.01936	0.668563	0.0174595	CG	Downstream 5kb
Pspp.Chr01.01476	Pspp.Chr07.01937	-0.881594	0.000149772	CHH	Downstream 5kb
Pspp.Chr01.01476	Pspp.Chr07.01937	-0.66327	0.0187094	CG	Downstream 5kb
Pspp.Chr01.01477	Pspp.Chr07.01938	-0.697748	0.0116369	CHH	Downstream 5kb
Pspp.Chr01.01477	Pspp.Chr07.01938	-0.655229	0.0207319	CHG	Downstream 5kb
Pspp.Chr01.01481	Pspp.Chr07.01941	-0.614177	0.0336148	CHH	Downstream 5kb
Pspp.Chr01.01481	Pspp.Chr07.01941	-0.703492	0.010687	CHG	Downstream 5kb
Pspp.Chr01.01481	Pspp.Chr07.01941	-0.724961	0.00763922	CG	Downstream 5kb
Pspp.Chr01.01483	Pspp.Chr07.01944	0.754368	0.00458236	CHH	Downstream 5kb
Pspp.Chr01.01483	Pspp.Chr07.01944	0.765517	0.00370758	CHG	Downstream 5kb
Pspp.Chr01.01483	Pspp.Chr07.01944	0.71152	0.00945758	CG	Downstream 5kb
Pspp.Chr01.01486	Pspp.Chr07.01949	-0.91625	2.81557e-05	CHH	Downstream 5kb
Pspp.Chr01.01486	Pspp.Chr07.01949	-0.89644	7.86569e-05	CHG	Downstream 5kb
Pspp.Chr01.01488	Pspp.Chr07.01950	-0.867976	0.000252046	CHH	Downstream 5kb
Pspp.Chr01.01488	Pspp.Chr07.01950	-0.91458	3.09882e-05	CHG	Downstream 5kb
Pspp.Chr01.01488	Pspp.Chr07.01950	-0.935322	7.99152e-06	CG	Downstream 5kb
Pspp.Chr01.01489	Pspp.Chr07.01951	-0.90259	5.85375e-05	CHH	Downstream 5kb
Pspp.Chr01.01489	Pspp.Chr07.01951	-0.908273	4.37677e-05	CHG	Downstream 5kb
Pspp.Chr01.01489	Pspp.Chr07.01951	-0.659607	0.019612	CG	Downstream 5kb
Pspp.Chr01.01498	Pspp.Chr07.01958	0.577411	0.0493025	CG	Downstream 5kb
Pspp.Chr01.01500	Pspp.Chr07.01961	0.742746	0.00565185	CHH	Downstream 5kb
Pspp.Chr01.01500	Pspp.Chr07.01961	-0.778252	0.00287024	CHG	Downstream 5kb
Pspp.Chr01.01500	Pspp.Chr07.01961	-0.736577	0.00629071	CG	Downstream 5kb
Pspp.Chr01.01504	Pspp.Chr07.01966	-0.854744	0.000396983	CHH	Downstream 5kb
Pspp.Chr01.01504	Pspp.Chr07.01966	-0.89222	9.53434e-05	CHG	Downstream 5kb
Pspp.Chr01.01504	Pspp.Chr07.01966	-0.915228	2.98642e-05	CG	Downstream 5kb
Pspp.Chr01.01505	Pspp.Chr07.01967	-0.935168	8.08485e-06	CHG	Downstream 5kb
Pspp.Chr01.01505	Pspp.Chr07.01967	-0.894827	8.474e-05	CG	Downstream 5kb
Pspp.Chr01.01507	Pspp.Chr07.01970	0.788059	0.00233037	CHH	Downstream 5kb
Pspp.Chr01.01507	Pspp.Chr07.01970	0.795316	0.00198365	CHG	Downstream 5kb
Pspp.Chr01.01507	Pspp.Chr07.01970	0.80308	0.00165798	CG	Downstream 5kb
Pspp.Chr01.01512	Pspp.Chr07.01972	-0.948814	2.53846e-06	CHH	Downstream 5kb
Pspp.Chr01.01512	Pspp.Chr07.01972	-0.946972	3.0201e-06	CHG	Downstream 5kb
Pspp.Chr01.01512	Pspp.Chr07.01972	-0.90289	5.76694e-05	CG	Downstream 5kb
Pspp.Chr01.01515	Pspp.Chr07.01975	-0.735319	0.00642738	CHH	Downstream 5kb
Pspp.Chr01.01515	Pspp.Chr07.01975	-0.809669	0.00141521	CHG	Downstream 5kb
Pspp.Chr01.01515	Pspp.Chr07.01975	-0.778653	0.00284644	CG	Downstream 5kb
Pspp.Chr01.01524	Pspp.Chr07.01982	-0.882912	0.000141948	CHH	Downstream 5kb
Pspp.Chr01.01524	Pspp.Chr07.01982	-0.887742	0.000115959	CHG	Downstream 5kb
Pspp.Chr01.01524	Pspp.Chr07.01982	-0.900371	6.52617e-05	CG	Downstream 5kb
Pspp.Chr01.01527	Pspp.Chr07.01984	0.847504	0.000499852	CHH	Downstream 5kb
Pspp.Chr01.01527	Pspp.Chr07.01984	-0.921272	2.08465e-05	CHG	Downstream 5kb
Pspp.Chr01.01528	Pspp.Chr07.01985	0.896606	7.80504e-05	CHH	Downstream 5kb
Pspp.Chr01.01528	Pspp.Chr07.01985	0.74965	0.00499621	CHG	Downstream 5kb
Pspp.Chr01.01531	Pspp.Chr07.01989	0.839295	0.00064031	CHH	Downstream 5kb
Pspp.Chr01.01531	Pspp.Chr07.01989	0.844079	0.000555191	CHG	Downstream 5kb
Pspp.Chr01.01531	Pspp.Chr07.01989	0.679509	0.0150705	CG	Downstream 5kb
Pspp.Chr01.01533	Pspp.Chr07.01991	-0.685492	0.0138714	CHH	Downstream 5kb
Pspp.Chr01.01533	Pspp.Chr07.01991	-0.773013	0.00319509	CHG	Downstream 5kb
Pspp.Chr01.01533	Pspp.Chr07.01991	-0.697342	0.0117063	CG	Downstream 5kb
Pspp.Chr01.01535	Pspp.Chr07.01992	0.637413	0.0257746	CHH	Downstream 5kb
Pspp.Chr01.01535	Pspp.Chr07.01992	0.632838	0.0272013	CHG	Downstream 5kb
Pspp.Chr01.01535	Pspp.Chr07.01992	0.600607	0.0389129	CG	Downstream 5kb
Pspp.Chr01.01537	Pspp.Chr07.01995	-0.913206	3.34819e-05	CHH	Downstream 5kb
Pspp.Chr01.01537	Pspp.Chr07.01995	-0.908812	4.25373e-05	CHG	Downstream 5kb
Pspp.Chr01.01537	Pspp.Chr07.01995	-0.90223	5.95877e-05	CG	Downstream 5kb
Pspp.Chr01.01539	Pspp.Chr07.01996	-0.724758	0.00766452	CHG	Downstream 5kb
Pspp.Chr01.01540	Pspp.Chr07.01997	-0.994637	3.46114e-11	CHH	Downstream 5kb
Pspp.Chr01.01540	Pspp.Chr07.01997	-0.993848	6.86731e-11	CHG	Downstream 5kb
Pspp.Chr01.01540	Pspp.Chr07.01997	-0.949575	2.35849e-06	CG	Downstream 5kb
Pspp.Chr01.01542	Pspp.Chr07.02001	0.934343	8.60053e-06	CHH	Downstream 5kb
Pspp.Chr01.01542	Pspp.Chr07.02001	0.904995	5.18745e-05	CHG	Downstream 5kb
Pspp.Chr01.01542	Pspp.Chr07.02001	0.844994	0.000539973	CG	Downstream 5kb
Pspp.Chr01.01550	Pspp.Chr07.02005	-0.936685	7.20099e-06	CHH	Downstream 5kb
Pspp.Chr01.01550	Pspp.Chr07.02005	-0.939149	5.92956e-06	CHG	Downstream 5kb
Pspp.Chr01.01550	Pspp.Chr07.02005	-0.915409	2.95555e-05	CG	Downstream 5kb
Pspp.Chr01.01551	Pspp.Chr07.02005	-0.967793	2.58563e-07	CHH	Downstream 5kb
Pspp.Chr01.01551	Pspp.Chr07.02005	-0.963178	5.01114e-07	CHG	Downstream 5kb
Pspp.Chr01.01551	Pspp.Chr07.02005	-0.890489	0.000102938	CG	Downstream 5kb
Pspp.Chr01.01554	Pspp.Chr07.02006	0.908633	4.29436e-05	CHH	Downstream 5kb
Pspp.Chr01.01554	Pspp.Chr07.02006	0.888737	0.000111102	CHG	Downstream 5kb
Pspp.Chr01.01554	Pspp.Chr07.02006	0.677028	0.0155896	CG	Downstream 5kb
Pspp.Chr01.01565	Pspp.Chr01.01563	0.851042	0.00044729	CHH	Downstream 5kb
Pspp.Chr01.01565	Pspp.Chr01.01563	0.85861	0.000349265	CHG	Downstream 5kb
Pspp.Chr01.01565	Pspp.Chr01.01563	0.94397	3.95684e-06	CG	Downstream 5kb
Pspp.Chr01.01565	Pspp.Chr01.01564	0.92034	2.20756e-05	CHH	Downstream 5kb
Pspp.Chr01.01565	Pspp.Chr01.01564	0.938738	6.12808e-06	CHG	Downstream 5kb
Pspp.Chr01.01565	Pspp.Chr01.01564	0.925469	1.59666e-05	CG	Downstream 5kb
Pspp.Chr01.01573	Pspp.Chr07.02012	-0.947297	2.93005e-06	CHH	Downstream 5kb
Pspp.Chr01.01573	Pspp.Chr07.02012	-0.946624	3.11859e-06	CHG	Downstream 5kb
Pspp.Chr01.01573	Pspp.Chr07.02012	-0.942482	4.49961e-06	CG	Downstream 5kb
Pspp.Chr01.01576	Pspp.Chr07.02013	-0.801597	0.00171677	CHG	Downstream 5kb
Pspp.Chr01.01576	Pspp.Chr07.02013	-0.94363	4.07621e-06	CG	Downstream 5kb
Pspp.Chr01.01577	Pspp.Chr07.02014	0.806346	0.00153395	CHG	Downstream 5kb
Pspp.Chr01.01585	Pspp.Chr07.02020	0.981042	1.86835e-08	CHG	Downstream 5kb
Pspp.Chr01.01585	Pspp.Chr07.02020	0.970673	1.6265e-07	CG	Downstream 5kb
Pspp.Chr01.01587	Pspp.Chr07.02021	0.842437	0.000583351	CHH	Downstream 5kb
Pspp.Chr01.01587	Pspp.Chr07.02021	0.760942	0.00404962	CHG	Downstream 5kb
Pspp.Chr01.01587	Pspp.Chr07.02021	0.816124	0.00120483	CG	Downstream 5kb
Pspp.Chr01.01588	Pspp.Chr07.02022	-0.847578	0.000498716	CHH	Downstream 5kb
Pspp.Chr01.01588	Pspp.Chr07.02022	-0.826101	0.000927963	CHG	Downstream 5kb
Pspp.Chr01.01588	Pspp.Chr07.02022	0.752623	0.00473226	CG	Downstream 5kb
Pspp.Chr01.01589	Pspp.Chr07.02023	-0.945949	3.31681e-06	CHH	Downstream 5kb
Pspp.Chr01.01589	Pspp.Chr07.02023	-0.903813	5.50682e-05	CHG	Downstream 5kb
Pspp.Chr01.01589	Pspp.Chr07.02023	-0.928151	1.33544e-05	CG	Downstream 5kb
Pspp.Chr01.01594	Pspp.Chr07.02026	0.914141	3.17676e-05	CHH	Downstream 5kb
Pspp.Chr01.01594	Pspp.Chr07.02026	0.848376	0.000486478	CHG	Downstream 5kb
Pspp.Chr01.01594	Pspp.Chr07.02026	0.816777	0.00118497	CG	Downstream 5kb
Pspp.Chr01.01595	Pspp.Chr07.02028	0.841813	0.000594326	CHH	Downstream 5kb
Pspp.Chr01.01595	Pspp.Chr07.02028	0.754081	0.00460682	CHG	Downstream 5kb
Pspp.Chr01.01595	Pspp.Chr07.02028	0.828235	0.00087574	CG	Downstream 5kb
Pspp.Chr01.01598	Pspp.Chr07.02034	0.666176	0.0180154	CHG	Downstream 5kb
Pspp.Chr01.01602	Pspp.Chr07.02035	-0.836902	0.000686487	CHH	Downstream 5kb
Pspp.Chr01.01603	Pspp.Chr07.02036	-0.967809	2.57935e-07	CHH	Downstream 5kb
Pspp.Chr01.01603	Pspp.Chr07.02036	0.765258	0.00372633	CHG	Downstream 5kb
Pspp.Chr01.01603	Pspp.Chr07.02036	0.860468	0.000327981	CG	Downstream 5kb
Pspp.Chr01.01606	Pspp.Chr07.02038	0.862879	0.000301884	CHH	Downstream 5kb
Pspp.Chr01.01606	Pspp.Chr07.02038	0.821438	0.00105044	CG	Downstream 5kb
Pspp.Chr01.01607	Pspp.Chr07.02039	-0.913336	3.32399e-05	CHH	Downstream 5kb
Pspp.Chr01.01607	Pspp.Chr07.02039	-0.913215	3.34652e-05	CHG	Downstream 5kb
Pspp.Chr01.01607	Pspp.Chr07.02039	0.88519	0.000129174	CG	Downstream 5kb
Pspp.Chr01.01609	Pspp.Chr07.02042	0.810793	0.00137669	CG	Downstream 5kb
Pspp.Chr01.01614	Pspp.Chr07.02048	0.968279	2.39829e-07	CHH	Downstream 5kb
Pspp.Chr01.01614	Pspp.Chr07.02048	0.962294	5.63385e-07	CHG	Downstream 5kb
Pspp.Chr01.01616	Pspp.Chr07.02053	0.844315	0.000551228	CHH	Downstream 5kb
Pspp.Chr01.01616	Pspp.Chr07.02053	0.90076	6.40409e-05	CHG	Downstream 5kb
Pspp.Chr01.01616	Pspp.Chr07.02053	0.871568	0.000220962	CG	Downstream 5kb
Pspp.Chr01.01620	Pspp.Chr07.02056	-0.966755	3.0248e-07	CHH	Downstream 5kb
Pspp.Chr01.01620	Pspp.Chr07.02056	-0.94394	3.9673e-06	CHG	Downstream 5kb
Pspp.Chr01.01620	Pspp.Chr07.02056	-0.95773	9.89821e-07	CG	Downstream 5kb
Pspp.Chr01.01622	Pspp.Chr07.02062	-0.738128	0.0061252	CHH	Downstream 5kb
Pspp.Chr01.01622	Pspp.Chr07.02062	-0.758006	0.00428139	CG	Downstream 5kb
Pspp.Chr01.01624	Pspp.Chr07.02063	0.928111	1.33905e-05	CHH	Downstream 5kb
Pspp.Chr01.01624	Pspp.Chr07.02063	0.936199	7.47529e-06	CHG	Downstream 5kb
Pspp.Chr01.01626	Pspp.Chr07.02065	0.903829	5.50248e-05	CHH	Downstream 5kb
Pspp.Chr01.01626	Pspp.Chr07.02065	0.896032	8.01607e-05	CHG	Downstream 5kb
Pspp.Chr01.01626	Pspp.Chr07.02065	0.834571	0.000733936	CG	Downstream 5kb
Pspp.Chr01.01628	Pspp.Chr07.02066	-0.75328	0.00467543	CHH	Downstream 5kb
Pspp.Chr01.01628	Pspp.Chr07.02066	-0.977658	4.22331e-08	CHG	Downstream 5kb
Pspp.Chr01.01628	Pspp.Chr07.02066	-0.978159	3.77305e-08	CG	Downstream 5kb
Pspp.Chr01.01630	Pspp.Chr07.02069	-0.706097	0.0102758	CHH	Downstream 5kb
Pspp.Chr01.01630	Pspp.Chr07.02069	0.698571	0.0114972	CG	Downstream 5kb
Pspp.Chr01.01634	Pspp.Chr07.02072	0.862421	0.000306719	CHG	Downstream 5kb
Pspp.Chr01.01634	Pspp.Chr07.02072	0.834306	0.000739473	CG	Downstream 5kb
Pspp.Chr01.01635	Pspp.Chr07.02073	0.949506	2.3744e-06	CHH	Downstream 5kb
Pspp.Chr01.01635	Pspp.Chr07.02073	0.982083	1.41116e-08	CHG	Downstream 5kb
Pspp.Chr01.01635	Pspp.Chr07.02073	0.965331	3.72127e-07	CG	Downstream 5kb
Pspp.Chr01.01636	Pspp.Chr07.02075	-0.709468	0.0097612	CHG	Downstream 5kb
Pspp.Chr01.01636	Pspp.Chr07.02075	-0.612894	0.0340922	CG	Downstream 5kb
Pspp.Chr01.01637	Pspp.Chr07.02076	0.839811	0.00063067	CHH	Downstream 5kb
Pspp.Chr01.01637	Pspp.Chr07.02076	-0.90674	4.74234e-05	CHG	Downstream 5kb
Pspp.Chr01.01637	Pspp.Chr07.02076	-0.906064	4.91118e-05	CG	Downstream 5kb
Pspp.Chr01.01638	Pspp.Chr07.02077	0.923712	1.78855e-05	CHH	Downstream 5kb
Pspp.Chr01.01638	Pspp.Chr07.02077	0.879678	0.000161744	CHG	Downstream 5kb
Pspp.Chr01.01639	Pspp.Chr07.02078	0.955081	1.33543e-06	CHH	Downstream 5kb
Pspp.Chr01.01639	Pspp.Chr07.02078	0.971609	1.38511e-07	CHG	Downstream 5kb
Pspp.Chr01.01640	Pspp.Chr07.02080	-0.606608	0.0365016	CHH	Downstream 5kb
Pspp.Chr01.01640	Pspp.Chr07.02080	0.666429	0.017956	CG	Downstream 5kb
Pspp.Chr01.01643	Pspp.Chr07.02082	0.712671	0.00929035	CHH	Downstream 5kb
Pspp.Chr01.01643	Pspp.Chr07.02082	0.793227	0.0020791	CHG	Downstream 5kb
Pspp.Chr01.01643	Pspp.Chr07.02082	-0.708976	0.0098351	CG	Downstream 5kb
Pspp.Chr01.01644	Pspp.Chr07.02084	0.812763	0.00131113	CHH	Downstream 5kb
Pspp.Chr01.01644	Pspp.Chr07.02084	0.818914	0.00112175	CHG	Downstream 5kb
Pspp.Chr01.01644	Pspp.Chr07.02084	0.701377	0.0110298	CG	Downstream 5kb
Pspp.Chr01.01645	Pspp.Chr07.02084	0.981601	1.60997e-08	CHH	Downstream 5kb
Pspp.Chr01.01645	Pspp.Chr07.02084	0.963545	4.76916e-07	CHG	Downstream 5kb
Pspp.Chr01.01646	Pspp.Chr07.02085	-0.872886	0.000210338	CHH	Downstream 5kb
Pspp.Chr01.01646	Pspp.Chr07.02085	-0.871055	0.000225208	CHG	Downstream 5kb
Pspp.Chr01.01646	Pspp.Chr07.02085	-0.866018	0.00027037	CG	Downstream 5kb
Pspp.Chr01.01652	Pspp.Chr07.02091	0.975281	6.97317e-08	CHH	Downstream 5kb
Pspp.Chr01.01652	Pspp.Chr07.02091	-0.965523	3.62064e-07	CHG	Downstream 5kb
Pspp.Chr01.01652	Pspp.Chr07.02091	-0.970397	1.70366e-07	CG	Downstream 5kb
Pspp.Chr01.01654	Pspp.Chr07.02093	0.935484	7.89402e-06	CHH	Downstream 5kb
Pspp.Chr01.01654	Pspp.Chr07.02093	0.912376	3.50635e-05	CHG	Downstream 5kb
Pspp.Chr01.01654	Pspp.Chr07.02093	0.909355	4.13237e-05	CG	Downstream 5kb
Pspp.Chr01.01656	Pspp.Chr07.02095	0.93083	1.10942e-05	CHH	Downstream 5kb
Pspp.Chr01.01656	Pspp.Chr07.02095	0.878661	0.000168402	CHG	Downstream 5kb
Pspp.Chr01.01656	Pspp.Chr07.02095	0.853999	0.000406741	CG	Downstream 5kb
Pspp.Chr01.01667	Pspp.Chr07.02100	-0.676915	0.0156136	CHH	Downstream 5kb
Pspp.Chr01.01667	Pspp.Chr07.02100	-0.691489	0.0127419	CHG	Downstream 5kb
Pspp.Chr01.01668	Pspp.Chr07.02112	-0.593816	0.0417756	CHH	Downstream 5kb
Pspp.Chr01.01668	Pspp.Chr07.02112	-0.604747	0.0372376	CHG	Downstream 5kb
Pspp.Chr01.01668	Pspp.Chr07.02112	-0.592473	0.0423594	CG	Downstream 5kb
Pspp.Chr01.01669	Pspp.Chr07.02113	-0.697479	0.0116828	CHH	Downstream 5kb
Pspp.Chr01.01669	Pspp.Chr07.02113	-0.702793	0.0107994	CG	Downstream 5kb
Pspp.Chr01.01671	Pspp.Chr07.02117	0.69671	0.011815	CHH	Downstream 5kb
Pspp.Chr01.01671	Pspp.Chr07.02117	0.779449	0.0027997	CHG	Downstream 5kb
Pspp.Chr01.01673	Pspp.Chr07.02119	-0.719777	0.00830626	CHH	Downstream 5kb
Pspp.Chr01.01673	Pspp.Chr07.02119	-0.733634	0.00661395	CHG	Downstream 5kb
Pspp.Chr01.01673	Pspp.Chr07.02119	-0.697265	0.0117195	CG	Downstream 5kb
Pspp.Chr01.01675	Pspp.Chr07.02121	0.90265	5.83616e-05	CHH	Downstream 5kb
Pspp.Chr01.01675	Pspp.Chr07.02121	0.850129	0.000460427	CHG	Downstream 5kb
Pspp.Chr01.01675	Pspp.Chr07.02121	-0.579865	0.0481203	CG	Downstream 5kb
Pspp.Chr01.01676	Pspp.Chr07.02122	0.978246	3.69967e-08	CHH	Downstream 5kb
Pspp.Chr01.01677	Pspp.Chr07.02123	-0.734791	0.00648539	CHH	Downstream 5kb
Pspp.Chr01.01677	Pspp.Chr07.02123	-0.80739	0.00149586	CHG	Downstream 5kb
Pspp.Chr01.01678	Pspp.Chr07.02124	-0.837445	0.000675796	CHH	Downstream 5kb
Pspp.Chr01.01678	Pspp.Chr07.02124	-0.816905	0.00118112	CHG	Downstream 5kb
Pspp.Chr01.01678	Pspp.Chr07.02124	0.577701	0.0491618	CG	Downstream 5kb
Pspp.Chr01.01681	Pspp.Chr07.02126	-0.795563	0.0019726	CHH	Downstream 5kb
Pspp.Chr01.01681	Pspp.Chr07.02126	-0.673027	0.0164541	CG	Downstream 5kb
Pspp.Chr01.01683	Pspp.Chr07.02130	-0.949869	2.29162e-06	CHH	Downstream 5kb
Pspp.Chr01.01683	Pspp.Chr07.02130	-0.90574	4.99344e-05	CHG	Downstream 5kb
Pspp.Chr01.01683	Pspp.Chr07.02130	-0.879943	0.000160047	CG	Downstream 5kb
Pspp.Chr01.01684	Pspp.Chr07.02131	0.906539	4.79207e-05	CHH	Downstream 5kb
Pspp.Chr01.01684	Pspp.Chr07.02131	0.887199	0.000118676	CHG	Downstream 5kb
Pspp.Chr01.01687	Pspp.Chr07.02133	-0.852666	0.000424647	CHG	Downstream 5kb
Pspp.Chr01.01687	Pspp.Chr07.02133	-0.874131	0.000200673	CG	Downstream 5kb
Pspp.Chr01.01688	Pspp.Chr07.02134	0.670497	0.0170187	CHG	Downstream 5kb
Pspp.Chr01.01692	Pspp.Chr07.02139	-0.634878	0.0265581	CHH	Downstream 5kb
Pspp.Chr01.01693	Pspp.Chr07.02140	-0.880604	0.000155867	CHH	Downstream 5kb
Pspp.Chr01.01693	Pspp.Chr07.02140	0.842721	0.000578394	CHG	Downstream 5kb
Pspp.Chr01.01693	Pspp.Chr07.02140	0.816822	0.00118361	CG	Downstream 5kb
Pspp.Chr01.01702	Pspp.Chr07.02151	0.940502	5.31112e-06	CHH	Downstream 5kb
Pspp.Chr01.01702	Pspp.Chr07.02151	0.939057	5.97374e-06	CHG	Downstream 5kb
Pspp.Chr01.01702	Pspp.Chr07.02151	-0.580002	0.0480549	CG	Downstream 5kb
Pspp.Chr01.01704	Pspp.Chr07.02153	-0.605247	0.037039	CHG	Downstream 5kb
Pspp.Chr01.01707	Pspp.Chr07.02155	0.971624	1.38146e-07	CHH	Downstream 5kb
Pspp.Chr01.01707	Pspp.Chr07.02155	0.898461	7.15251e-05	CHG	Downstream 5kb
Pspp.Chr01.01707	Pspp.Chr07.02155	-0.966736	3.03296e-07	CG	Downstream 5kb
Pspp.Chr01.01709	Pspp.Chr07.02158	-0.852032	0.000433376	CG	Downstream 5kb
Pspp.Chr01.01710	Pspp.Chr07.02159	-0.730573	0.00696318	CHH	Downstream 5kb
Pspp.Chr01.01713	Pspp.Chr07.02160	-0.682393	0.0144833	CHH	Downstream 5kb
Pspp.Chr01.01713	Pspp.Chr07.02160	-0.708119	0.00996473	CHG	Downstream 5kb
Pspp.Chr01.01713	Pspp.Chr07.02160	0.72439	0.0077107	CG	Downstream 5kb
Pspp.Chr01.01724	Pspp.Chr07.02167	-0.745128	0.00541868	CHH	Downstream 5kb
Pspp.Chr01.01726	Pspp.Chr07.02169	-0.640903	0.0247233	CHG	Downstream 5kb
Pspp.Chr01.01726	Pspp.Chr07.02169	-0.641066	0.0246751	CG	Downstream 5kb
Pspp.Chr01.01727	Pspp.Chr07.02170	-0.984681	6.4764e-09	CHH	Downstream 5kb
Pspp.Chr01.01727	Pspp.Chr07.02170	-0.950773	2.09549e-06	CHG	Downstream 5kb
Pspp.Chr01.01727	Pspp.Chr07.02170	0.677942	0.0153969	CG	Downstream 5kb
Pspp.Chr01.01730	Pspp.Chr07.02174	0.967918	2.53638e-07	CHH	Downstream 5kb
Pspp.Chr01.01730	Pspp.Chr07.02174	-0.981971	1.45537e-08	CHG	Downstream 5kb
Pspp.Chr01.01730	Pspp.Chr07.02174	-0.97328	1.02563e-07	CG	Downstream 5kb
Pspp.Chr01.01736	Pspp.Chr07.02178	-0.783844	0.00255193	CHH	Downstream 5kb
Pspp.Chr01.01736	Pspp.Chr07.02178	0.831083	0.000809586	CHG	Downstream 5kb
Pspp.Chr01.01741	Pspp.Chr07.02181	-0.937191	6.92388e-06	CHH	Downstream 5kb
Pspp.Chr01.01741	Pspp.Chr07.02181	-0.923004	1.8708e-05	CHG	Downstream 5kb
Pspp.Chr01.01741	Pspp.Chr07.02181	-0.894401	8.64064e-05	CG	Downstream 5kb
Pspp.Chr01.01743	Pspp.Chr07.02183	0.766941	0.00360576	CG	Downstream 5kb
Pspp.Chr01.01747	Pspp.Chr07.02186	-0.61147	0.0346276	CHH	Downstream 5kb
Pspp.Chr01.01747	Pspp.Chr07.02186	-0.682708	0.0144203	CHG	Downstream 5kb
Pspp.Chr01.01753	Pspp.Chr07.02188	0.850017	0.000462051	CHH	Downstream 5kb
Pspp.Chr01.01753	Pspp.Chr07.02188	0.864599	0.000284285	CHG	Downstream 5kb
Pspp.Chr01.01753	Pspp.Chr07.02188	0.860117	0.000331924	CG	Downstream 5kb
Pspp.Chr01.01754	Pspp.Chr07.02189	0.610139	0.0351337	CG	Downstream 5kb
Pspp.Chr01.01755	Pspp.Chr07.02190	-0.938205	6.39364e-06	CHH	Downstream 5kb
Pspp.Chr01.01755	Pspp.Chr07.02190	-0.937154	6.94391e-06	CHG	Downstream 5kb
Pspp.Chr01.01756	Pspp.Chr07.02191	0.577611	0.0492054	CHG	Downstream 5kb
Pspp.Chr01.01757	Pspp.Chr07.02192	0.915326	2.96957e-05	CHH	Downstream 5kb
Pspp.Chr01.01757	Pspp.Chr07.02192	0.90684	4.71792e-05	CHG	Downstream 5kb
Pspp.Chr01.01757	Pspp.Chr07.02192	0.882924	0.000141875	CG	Downstream 5kb
Pspp.Chr01.01763	Pspp.Chr07.02198	0.781855	0.00266191	CHH	Downstream 5kb
Pspp.Chr01.01763	Pspp.Chr07.02198	0.854736	0.000397093	CHG	Downstream 5kb
Pspp.Chr01.01763	Pspp.Chr07.02198	0.747195	0.00522237	CG	Downstream 5kb
Pspp.Chr01.01764	Pspp.Chr07.02199	0.831053	0.000810269	CHH	Downstream 5kb
Pspp.Chr01.01764	Pspp.Chr07.02199	0.866304	0.000267631	CHG	Downstream 5kb
Pspp.Chr01.01764	Pspp.Chr07.02199	0.74413	0.00551544	CG	Downstream 5kb
Pspp.Chr01.01765	Pspp.Chr07.02199	0.861993	0.000311279	CHG	Downstream 5kb
Pspp.Chr01.01765	Pspp.Chr07.02199	-0.766317	0.00365013	CG	Downstream 5kb
Pspp.Chr01.01766	Pspp.Chr07.02200	-0.729838	0.00704899	CHH	Downstream 5kb
Pspp.Chr01.01766	Pspp.Chr07.02200	0.628516	0.0286003	CHG	Downstream 5kb
Pspp.Chr01.01769	Pspp.Chr07.02202	0.873027	0.000209227	CHH	Downstream 5kb
Pspp.Chr01.01769	Pspp.Chr07.02202	0.878664	0.00016838	CG	Downstream 5kb
Pspp.Chr01.01772	Pspp.Chr07.02206	0.647996	0.0226832	CHH	Downstream 5kb
Pspp.Chr01.01772	Pspp.Chr07.02206	-0.587828	0.0444215	CHG	Downstream 5kb
Pspp.Chr01.01772	Pspp.Chr07.02206	-0.616801	0.0326534	CG	Downstream 5kb
Pspp.Chr01.01777	Pspp.Chr07.02208	0.608296	0.0358431	CG	Downstream 5kb
Pspp.Chr01.01779	Pspp.Chr07.02209	0.986203	3.84686e-09	CHH	Downstream 5kb
Pspp.Chr01.01779	Pspp.Chr07.02209	0.987979	1.93725e-09	CHG	Downstream 5kb
Pspp.Chr01.01779	Pspp.Chr07.02209	-0.910992	3.78312e-05	CG	Downstream 5kb
Pspp.Chr01.01780	Pspp.Chr07.02211	-0.744704	0.00545962	CHH	Downstream 5kb
Pspp.Chr01.01780	Pspp.Chr07.02211	0.779392	0.00280304	CHG	Downstream 5kb
Pspp.Chr01.01780	Pspp.Chr07.02211	0.778265	0.00286948	CG	Downstream 5kb
Pspp.Chr01.01781	Pspp.Chr07.02213	0.647183	0.0229107	CHH	Downstream 5kb
Pspp.Chr01.01781	Pspp.Chr07.02213	0.638329	0.0254956	CHG	Downstream 5kb
Pspp.Chr01.01783	Pspp.Chr07.02215	0.849484	0.000469876	CHH	Downstream 5kb
Pspp.Chr01.01783	Pspp.Chr07.02215	0.866808	0.000262857	CHG	Downstream 5kb
Pspp.Chr01.01783	Pspp.Chr07.02215	-0.915059	3.01533e-05	CG	Downstream 5kb
Pspp.Chr01.01787	Pspp.Chr07.02217	0.879884	0.000160422	CHH	Downstream 5kb
Pspp.Chr01.01787	Pspp.Chr07.02217	0.898974	6.97993e-05	CHG	Downstream 5kb
Pspp.Chr01.01787	Pspp.Chr07.02217	0.771317	0.00330604	CG	Downstream 5kb
Pspp.Chr01.01788	Pspp.Chr07.02219	0.749111	0.00504516	CHH	Downstream 5kb
Pspp.Chr01.01788	Pspp.Chr07.02219	0.867106	0.000260059	CHG	Downstream 5kb
Pspp.Chr01.01788	Pspp.Chr07.02219	0.848412	0.000485926	CG	Downstream 5kb
Pspp.Chr01.01789	Pspp.Chr07.02221	0.914013	3.19983e-05	CHH	Downstream 5kb
Pspp.Chr01.01789	Pspp.Chr07.02221	0.900747	6.40816e-05	CHG	Downstream 5kb
Pspp.Chr01.01789	Pspp.Chr07.02221	0.838181	0.000661491	CG	Downstream 5kb
Pspp.Chr01.01790	Pspp.Chr07.02222	0.944342	3.8298e-06	CHH	Downstream 5kb
Pspp.Chr01.01790	Pspp.Chr07.02222	0.967034	2.9013e-07	CHG	Downstream 5kb
Pspp.Chr01.01790	Pspp.Chr07.02222	0.955129	1.32835e-06	CG	Downstream 5kb
Pspp.Chr01.01791	Pspp.Chr07.02223	-0.603583	0.0377032	CHG	Downstream 5kb
Pspp.Chr01.01795	Pspp.Chr07.02228	-0.746884	0.00525152	CG	Downstream 5kb
Pspp.Chr01.01797	Pspp.Chr07.02242	0.643468	0.0239708	CHH	Downstream 5kb
Pspp.Chr01.01797	Pspp.Chr07.02242	0.80727	0.00150019	CHG	Downstream 5kb
Pspp.Chr01.01797	Pspp.Chr07.02242	0.818776	0.00112576	CG	Downstream 5kb
Pspp.Chr01.01798	Pspp.Chr07.02241	-0.860042	0.000332776	CHH	Downstream 5kb
Pspp.Chr01.01798	Pspp.Chr07.02241	-0.906955	4.68967e-05	CHG	Downstream 5kb
Pspp.Chr01.01800	Pspp.Chr07.02240	-0.895634	8.16509e-05	CHH	Downstream 5kb
Pspp.Chr01.01800	Pspp.Chr07.02240	-0.927521	1.3935e-05	CHG	Downstream 5kb
Pspp.Chr01.01800	Pspp.Chr07.02240	-0.852824	0.000422499	CG	Downstream 5kb
Pspp.Chr01.01808	Pspp.Chr07.02234	-0.599267	0.0394662	CHH	Downstream 5kb
Pspp.Chr01.01808	Pspp.Chr07.02234	-0.600921	0.038784	CHG	Downstream 5kb
Pspp.Chr01.01809	Pspp.Chr07.02233	-0.959218	8.29544e-07	CHH	Downstream 5kb
Pspp.Chr01.01809	Pspp.Chr07.02233	-0.798283	0.0018539	CHG	Downstream 5kb
Pspp.Chr01.01809	Pspp.Chr07.02233	-0.968762	2.22276e-07	CG	Downstream 5kb
Pspp.Chr01.01810	Pspp.Chr07.02231	0.885657	0.000126676	CHH	Downstream 5kb
Pspp.Chr01.01810	Pspp.Chr07.02231	0.903336	5.64015e-05	CHG	Downstream 5kb
Pspp.Chr01.01810	Pspp.Chr07.02231	0.895204	8.32866e-05	CG	Downstream 5kb
Pspp.Chr01.01811	Pspp.Chr07.02245	-0.885319	0.000128479	CHH	Downstream 5kb
Pspp.Chr01.01811	Pspp.Chr07.02245	-0.935818	7.69629e-06	CHG	Downstream 5kb
Pspp.Chr01.01811	Pspp.Chr07.02245	-0.858436	0.000351312	CG	Downstream 5kb
Pspp.Chr01.01812	Pspp.Chr07.02246	0.836201	0.000700505	CHH	Downstream 5kb
Pspp.Chr01.01812	Pspp.Chr07.02246	0.812689	0.00131355	CHG	Downstream 5kb
Pspp.Chr01.01812	Pspp.Chr07.02246	0.806345	0.00153401	CG	Downstream 5kb
Pspp.Chr01.01821	Pspp.Chr07.02261	-0.904355	5.35842e-05	CHH	Downstream 5kb
Pspp.Chr01.01821	Pspp.Chr07.02261	-0.945864	3.34248e-06	CHG	Downstream 5kb
Pspp.Chr01.01821	Pspp.Chr07.02261	-0.871495	0.000221559	CG	Downstream 5kb
Pspp.Chr01.01824	Pspp.Chr07.02265	-0.590382	0.0432791	CHG	Downstream 5kb
Pspp.Chr01.01827	Pspp.Chr07.02269	0.694481	0.0122043	CHH	Downstream 5kb
Pspp.Chr01.01827	Pspp.Chr07.02269	-0.720108	0.00826246	CG	Downstream 5kb
Pspp.Chr01.01828	Pspp.Chr07.02270	0.878074	0.000172336	CHH	Downstream 5kb
Pspp.Chr01.01828	Pspp.Chr07.02270	0.85027	0.000458369	CHG	Downstream 5kb
Pspp.Chr01.01828	Pspp.Chr07.02270	0.849577	0.000468506	CG	Downstream 5kb
Pspp.Chr01.01829	Pspp.Chr07.02271	-0.916025	2.85252e-05	CHH	Downstream 5kb
Pspp.Chr01.01829	Pspp.Chr07.02271	-0.939024	5.98938e-06	CHG	Downstream 5kb
Pspp.Chr01.01829	Pspp.Chr07.02271	-0.966305	3.23255e-07	CG	Downstream 5kb
Pspp.Chr01.01830	Pspp.Chr07.02271	-0.848991	0.000477205	CHH	Downstream 5kb
Pspp.Chr01.01830	Pspp.Chr07.02271	-0.925112	1.6343e-05	CHG	Downstream 5kb
Pspp.Chr01.01830	Pspp.Chr07.02271	-0.928949	1.26468e-05	CG	Downstream 5kb
Pspp.Chr01.01832	Pspp.Chr07.02274	0.779686	0.00278589	CHH	Downstream 5kb
Pspp.Chr01.01832	Pspp.Chr07.02274	0.704452	0.010534	CG	Downstream 5kb
Pspp.Chr01.01836	Pspp.Chr07.02280	-0.677407	0.0155094	CHH	Downstream 5kb
Pspp.Chr01.01836	Pspp.Chr07.02280	-0.727534	0.00732336	CG	Downstream 5kb
Pspp.Chr01.01839	Pspp.Chr07.02282	-0.9383	6.34593e-06	CHH	Downstream 5kb
Pspp.Chr01.01839	Pspp.Chr07.02282	-0.954918	1.35936e-06	CHG	Downstream 5kb
Pspp.Chr01.01839	Pspp.Chr07.02282	-0.876931	0.000180205	CG	Downstream 5kb
Pspp.Chr01.01840	Pspp.Chr07.02283	0.834063	0.0007446	CHH	Downstream 5kb
Pspp.Chr01.01840	Pspp.Chr07.02283	0.873873	0.000202644	CHG	Downstream 5kb
Pspp.Chr01.01841	Pspp.Chr07.02284	0.918	2.54115e-05	CHH	Downstream 5kb
Pspp.Chr01.01841	Pspp.Chr07.02284	0.907467	4.56625e-05	CHG	Downstream 5kb
Pspp.Chr01.01841	Pspp.Chr07.02284	0.933779	8.9676e-06	CG	Downstream 5kb
Pspp.Chr01.01843	Pspp.Chr07.02286	0.875151	0.000193021	CHH	Downstream 5kb
Pspp.Chr01.01843	Pspp.Chr07.02286	0.848644	0.000482416	CHG	Downstream 5kb
Pspp.Chr01.01843	Pspp.Chr07.02286	0.79189	0.00214203	CG	Downstream 5kb
Pspp.Chr01.01844	Pspp.Chr07.02287	0.843679	0.000561952	CHH	Downstream 5kb
Pspp.Chr01.01844	Pspp.Chr07.02287	0.83692	0.000686145	CHG	Downstream 5kb
Pspp.Chr01.01846	Pspp.Chr07.02288	0.733209	0.00666164	CHH	Downstream 5kb
Pspp.Chr01.01846	Pspp.Chr07.02288	0.750742	0.004898	CHG	Downstream 5kb
Pspp.Chr01.01847	Pspp.Chr07.02289	-0.946182	3.24748e-06	CHH	Downstream 5kb
Pspp.Chr01.01847	Pspp.Chr07.02289	0.684028	0.0141582	CHG	Downstream 5kb
Pspp.Chr01.01847	Pspp.Chr07.02289	0.940653	5.24548e-06	CG	Downstream 5kb
Pspp.Chr01.01852	Pspp.Chr07.02291	0.889536	0.00010732	CHH	Downstream 5kb
Pspp.Chr01.01852	Pspp.Chr07.02291	0.885735	0.000126257	CHG	Downstream 5kb
Pspp.Chr01.01852	Pspp.Chr07.02291	0.878608	0.000168754	CG	Downstream 5kb
Pspp.Chr01.01859	Pspp.Chr07.02299	-0.653069	0.0213013	CHH	Downstream 5kb
Pspp.Chr01.01861	Pspp.Chr07.02303	0.844008	0.000556385	CHG	Downstream 5kb
Pspp.Chr01.01861	Pspp.Chr07.02303	0.868508	0.00024724	CG	Downstream 5kb
Pspp.Chr01.01862	Pspp.Chr07.02304	-0.900905	6.3592e-05	CHH	Downstream 5kb
Pspp.Chr01.01862	Pspp.Chr07.02304	-0.836855	0.000687433	CHG	Downstream 5kb
Pspp.Chr01.01864	Pspp.Chr07.02306	-0.698836	0.0114523	CHH	Downstream 5kb
Pspp.Chr01.01864	Pspp.Chr07.02306	-0.7345	0.00651753	CHG	Downstream 5kb
Pspp.Chr01.01864	Pspp.Chr07.02306	-0.579575	0.0482589	CG	Downstream 5kb
Pspp.Chr01.01866	Pspp.Chr07.02309	-0.870923	0.000226306	CHH	Downstream 5kb
Pspp.Chr01.01866	Pspp.Chr07.02309	-0.909936	4.0057e-05	CHG	Downstream 5kb
Pspp.Chr01.01867	Pspp.Chr07.02310	0.852814	0.000422632	CHH	Downstream 5kb
Pspp.Chr01.01867	Pspp.Chr07.02310	0.895347	8.27387e-05	CHG	Downstream 5kb
Pspp.Chr01.01867	Pspp.Chr07.02310	0.846974	0.000508125	CG	Downstream 5kb
Pspp.Chr01.01868	Pspp.Chr07.02311	0.900077	6.61971e-05	CHH	Downstream 5kb
Pspp.Chr01.01868	Pspp.Chr07.02311	0.895594	8.18035e-05	CHG	Downstream 5kb
Pspp.Chr01.01868	Pspp.Chr07.02311	0.893577	8.97001e-05	CG	Downstream 5kb
Pspp.Chr01.01869	Pspp.Chr07.02313	-0.927085	1.43491e-05	CHH	Downstream 5kb
Pspp.Chr01.01869	Pspp.Chr07.02313	0.964745	4.04276e-07	CHG	Downstream 5kb
Pspp.Chr01.01869	Pspp.Chr07.02313	0.964628	4.10919e-07	CG	Downstream 5kb
Pspp.Chr01.01870	Pspp.Chr07.02315	-0.96222	5.68839e-07	CHH	Downstream 5kb
Pspp.Chr01.01870	Pspp.Chr07.02315	0.976627	5.28238e-08	CHG	Downstream 5kb
Pspp.Chr01.01870	Pspp.Chr07.02315	0.980133	2.35747e-08	CG	Downstream 5kb
Pspp.Chr01.01871	Pspp.Chr07.02319	-0.961779	6.02404e-07	CHH	Downstream 5kb
Pspp.Chr01.01871	Pspp.Chr07.02319	-0.953608	1.56524e-06	CHG	Downstream 5kb
Pspp.Chr01.01871	Pspp.Chr07.02319	-0.859822	0.000335267	CG	Downstream 5kb
Pspp.Chr01.01872	Pspp.Chr07.02321	0.962223	5.68622e-07	CHH	Downstream 5kb
Pspp.Chr01.01872	Pspp.Chr07.02321	0.960852	6.78046e-07	CHG	Downstream 5kb
Pspp.Chr01.01872	Pspp.Chr07.02321	0.966216	3.27496e-07	CG	Downstream 5kb
Pspp.Chr01.01873	Pspp.Chr07.02323	0.755215	0.00451094	CHH	Downstream 5kb
Pspp.Chr01.01873	Pspp.Chr07.02323	0.966052	3.35444e-07	CHG	Downstream 5kb
Pspp.Chr01.01873	Pspp.Chr07.02323	-0.763345	0.00386715	CG	Downstream 5kb
Pspp.Chr01.01875	Pspp.Chr07.02326	-0.838279	0.000659607	CHH	Downstream 5kb
Pspp.Chr01.01875	Pspp.Chr07.02326	-0.90308	5.71256e-05	CHG	Downstream 5kb
Pspp.Chr01.01875	Pspp.Chr07.02326	-0.916646	2.75149e-05	CG	Downstream 5kb
Pspp.Chr01.01876	Pspp.Chr07.02327	-0.793026	0.00208847	CHG	Downstream 5kb
Pspp.Chr01.01877	Pspp.Chr07.02328	-0.954074	1.48932e-06	CHG	Downstream 5kb
Pspp.Chr01.01877	Pspp.Chr07.02328	0.959463	8.05217e-07	CG	Downstream 5kb
Pspp.Chr01.01883	Pspp.Chr07.02333	0.705878	0.0103099	CHH	Downstream 5kb
Pspp.Chr01.01883	Pspp.Chr07.02333	0.954188	1.47129e-06	CHG	Downstream 5kb
Pspp.Chr01.01883	Pspp.Chr07.02333	0.947919	2.76426e-06	CG	Downstream 5kb
Pspp.Chr01.01884	Pspp.Chr07.02334	0.594519	0.0414726	CHH	Downstream 5kb
Pspp.Chr01.01890	Pspp.Chr07.02343	0.64628	0.023165	CHH	Downstream 5kb
Pspp.Chr01.01890	Pspp.Chr07.02343	-0.666148	0.0180221	CHG	Downstream 5kb
Pspp.Chr01.01892	Pspp.Chr07.02345	0.925125	1.63286e-05	CHH	Downstream 5kb
Pspp.Chr01.01892	Pspp.Chr07.02345	0.908952	4.22219e-05	CHG	Downstream 5kb
Pspp.Chr01.01892	Pspp.Chr07.02345	0.862374	0.000307219	CG	Downstream 5kb
Pspp.Chr01.01895	Pspp.Chr07.02348	0.658144	0.0199811	CHH	Downstream 5kb
Pspp.Chr01.01895	Pspp.Chr07.02348	0.686619	0.0136538	CHG	Downstream 5kb
Pspp.Chr01.01895	Pspp.Chr07.02348	0.738884	0.00604578	CG	Downstream 5kb
Pspp.Chr01.01896	Pspp.Chr07.02349	0.644826	0.0235793	CHG	Downstream 5kb
Pspp.Chr01.01896	Pspp.Chr07.02349	0.695989	0.01194	CG	Downstream 5kb
Pspp.Chr01.01899	Pspp.Chr07.02355	-0.788201	0.00232317	CHH	Downstream 5kb
Pspp.Chr01.01899	Pspp.Chr07.02355	-0.799852	0.00178796	CHG	Downstream 5kb
Pspp.Chr01.01899	Pspp.Chr07.02355	-0.739235	0.00600907	CG	Downstream 5kb
Pspp.Chr01.01902	Pspp.Chr07.02361	-0.97129	1.46393e-07	CHH	Downstream 5kb
Pspp.Chr01.01902	Pspp.Chr07.02361	-0.988445	1.59109e-09	CHG	Downstream 5kb
Pspp.Chr01.01902	Pspp.Chr07.02361	-0.983835	8.46022e-09	CG	Downstream 5kb
Pspp.Chr01.01903	Pspp.Chr07.02362	0.578585	0.0487346	CHG	Downstream 5kb
Pspp.Chr01.01904	Pspp.Chr07.02363	0.720059	0.00826892	CHH	Downstream 5kb
Pspp.Chr01.01904	Pspp.Chr07.02363	0.898822	7.03088e-05	CHG	Downstream 5kb
Pspp.Chr01.01912	Pspp.Chr07.02370	-0.637983	0.0256009	CHH	Downstream 5kb
Pspp.Chr01.01912	Pspp.Chr07.02370	-0.788883	0.00228881	CHG	Downstream 5kb
Pspp.Chr01.01912	Pspp.Chr07.02370	0.709387	0.00977335	CG	Downstream 5kb
Pspp.Chr01.01915	Pspp.Chr07.02374	0.82292	0.00101024	CHG	Downstream 5kb
Pspp.Chr01.01916	Pspp.Chr07.02375	-0.933486	9.16323e-06	CHH	Downstream 5kb
Pspp.Chr01.01916	Pspp.Chr07.02375	-0.943843	4.00109e-06	CHG	Downstream 5kb
Pspp.Chr01.01916	Pspp.Chr07.02375	-0.882252	0.000145825	CG	Downstream 5kb
Pspp.Chr01.01917	Pspp.Chr07.02376	0.937903	6.54802e-06	CHH	Downstream 5kb
Pspp.Chr01.01917	Pspp.Chr07.02376	0.96168	6.10166e-07	CHG	Downstream 5kb
Pspp.Chr01.01917	Pspp.Chr07.02376	0.936457	7.32896e-06	CG	Downstream 5kb
Pspp.Chr01.01918	Pspp.Chr07.02377	0.818797	0.00112514	CHH	Downstream 5kb
Pspp.Chr01.01918	Pspp.Chr07.02377	0.816685	0.00118774	CHG	Downstream 5kb
Pspp.Chr01.01920	Pspp.Chr07.02380	0.709213	0.00979938	CHG	Downstream 5kb
Pspp.Chr01.01924	Pspp.Chr07.02381	0.770682	0.00334829	CHH	Downstream 5kb
Pspp.Chr01.01924	Pspp.Chr07.02381	0.80614	0.00154154	CHG	Downstream 5kb
Pspp.Chr01.01924	Pspp.Chr07.02381	0.874899	0.000194889	CG	Downstream 5kb
Pspp.Chr01.01926	Pspp.Chr07.02383	0.676354	0.0157328	CHH	Downstream 5kb
Pspp.Chr01.01929	Pspp.Chr07.02386	0.648096	0.0226554	CHH	Downstream 5kb
Pspp.Chr01.01929	Pspp.Chr07.02386	0.780728	0.00272576	CHG	Downstream 5kb
Pspp.Chr01.01931	Pspp.Chr07.02388	-0.975222	7.05618e-08	CHH	Downstream 5kb
Pspp.Chr01.01931	Pspp.Chr07.02388	-0.959536	7.98118e-07	CHG	Downstream 5kb
Pspp.Chr01.01932	Pspp.Chr07.02389	0.865727	0.000273178	CHH	Downstream 5kb
Pspp.Chr01.01932	Pspp.Chr07.02389	0.959847	7.68377e-07	CG	Downstream 5kb
Pspp.Chr01.01935	Pspp.Chr07.02391	-0.904967	5.19468e-05	CHH	Downstream 5kb
Pspp.Chr01.01935	Pspp.Chr07.02391	-0.909736	4.04892e-05	CHG	Downstream 5kb
Pspp.Chr01.01935	Pspp.Chr07.02391	-0.921505	2.05481e-05	CG	Downstream 5kb
Pspp.Chr01.01936	Pspp.Chr07.02393	0.784857	0.00249725	CHH	Downstream 5kb
Pspp.Chr01.01936	Pspp.Chr07.02393	-0.689326	0.013141	CHG	Downstream 5kb
Pspp.Chr01.01936	Pspp.Chr07.02393	-0.677886	0.0154086	CG	Downstream 5kb
Pspp.Chr01.01937	Pspp.Chr07.02396	0.805108	0.00158011	CHH	Downstream 5kb
Pspp.Chr01.01937	Pspp.Chr07.02396	0.771011	0.00332632	CHG	Downstream 5kb
Pspp.Chr01.01937	Pspp.Chr07.02396	0.753254	0.00467769	CG	Downstream 5kb
Pspp.Chr01.01940	Pspp.Chr07.02398	0.990417	6.26434e-10	CHH	Downstream 5kb
Pspp.Chr01.01940	Pspp.Chr07.02398	0.977045	4.82996e-08	CHG	Downstream 5kb
Pspp.Chr01.01940	Pspp.Chr07.02398	0.971133	1.50406e-07	CG	Downstream 5kb
Pspp.Chr01.01944	Pspp.Chr07.02400	-0.848658	0.000482206	CHH	Downstream 5kb
Pspp.Chr01.01944	Pspp.Chr07.02400	-0.785499	0.0024631	CHG	Downstream 5kb
Pspp.Chr01.01944	Pspp.Chr07.02400	-0.774475	0.00310179	CG	Downstream 5kb
Pspp.Chr01.01947	Pspp.Chr07.02403	0.848771	0.000480507	CHH	Downstream 5kb
Pspp.Chr01.01947	Pspp.Chr07.02403	0.835681	0.00071104	CHG	Downstream 5kb
Pspp.Chr01.01947	Pspp.Chr07.02403	0.821008	0.00106233	CG	Downstream 5kb
Pspp.Chr01.01948	Pspp.Chr07.02404	-0.825906	0.000932858	CHH	Downstream 5kb
Pspp.Chr01.01948	Pspp.Chr07.02404	-0.784566	0.00251287	CHG	Downstream 5kb
Pspp.Chr01.01948	Pspp.Chr07.02404	-0.84468	0.000545157	CG	Downstream 5kb
Pspp.Chr01.01952	Pspp.Chr07.02411	0.879309	0.000164135	CHH	Downstream 5kb
Pspp.Chr01.01952	Pspp.Chr07.02411	-0.616727	0.0326803	CG	Downstream 5kb
Pspp.Chr02.00003	Pspp.Chr15.01161	-0.885515	0.000127428	CHH	Downstream 5kb
Pspp.Chr02.00003	Pspp.Chr15.01161	-0.871757	0.000219414	CHG	Downstream 5kb
Pspp.Chr02.00005	Pspp.Chr15.01165	-0.609248	0.0354754	CHH	Downstream 5kb
Pspp.Chr02.00005	Pspp.Chr15.01165	-0.979231	2.93958e-08	CHG	Downstream 5kb
Pspp.Chr02.00005	Pspp.Chr15.01165	-0.920662	2.16445e-05	CG	Downstream 5kb
Pspp.Chr02.00008	Pspp.Chr15.01169	-0.748326	0.00511721	CHH	Downstream 5kb
Pspp.Chr02.00008	Pspp.Chr15.01169	-0.874485	0.000197993	CHG	Downstream 5kb
Pspp.Chr02.00008	Pspp.Chr15.01169	0.85362	0.000411767	CG	Downstream 5kb
Pspp.Chr02.00012	Pspp.Chr15.01172	0.943769	4.02722e-06	CHH	Downstream 5kb
Pspp.Chr02.00012	Pspp.Chr15.01172	0.862836	0.000302335	CHG	Downstream 5kb
Pspp.Chr02.00012	Pspp.Chr15.01172	0.893609	8.95706e-05	CG	Downstream 5kb
Pspp.Chr02.00013	Pspp.Chr15.01175	-0.890911	0.000101044	CHH	Downstream 5kb
Pspp.Chr02.00013	Pspp.Chr15.01175	-0.948455	2.62729e-06	CHG	Downstream 5kb
Pspp.Chr02.00015	Pspp.Chr15.01178	-0.80801	0.00147358	CHH	Downstream 5kb
Pspp.Chr02.00015	Pspp.Chr15.01178	-0.86165	0.000314982	CHG	Downstream 5kb
Pspp.Chr02.00015	Pspp.Chr15.01178	-0.754757	0.00454943	CG	Downstream 5kb
Pspp.Chr02.00017	Pspp.Chr15.01180	0.885212	0.000129058	CHH	Downstream 5kb
Pspp.Chr02.00017	Pspp.Chr15.01180	-0.80606	0.00154453	CHG	Downstream 5kb
Pspp.Chr02.00017	Pspp.Chr15.01180	0.579573	0.0482602	CG	Downstream 5kb
Pspp.Chr02.00018	Pspp.Chr15.01181	-0.85437	0.000401858	CHH	Downstream 5kb
Pspp.Chr02.00018	Pspp.Chr15.01181	-0.734782	0.00648633	CHG	Downstream 5kb
Pspp.Chr02.00019	Pspp.Chr15.01182	-0.880081	0.000159165	CHH	Downstream 5kb
Pspp.Chr02.00019	Pspp.Chr15.01182	-0.88831	0.000113168	CHG	Downstream 5kb
Pspp.Chr02.00019	Pspp.Chr15.01182	-0.795365	0.00198147	CG	Downstream 5kb
Pspp.Chr02.00021	Pspp.Chr15.01185	-0.862504	0.00030584	CHH	Downstream 5kb
Pspp.Chr02.00021	Pspp.Chr15.01185	-0.923336	1.83187e-05	CHG	Downstream 5kb
Pspp.Chr02.00021	Pspp.Chr15.01185	0.723636	0.0078058	CG	Downstream 5kb
Pspp.Chr02.00022	Pspp.Chr15.01186	0.595199	0.0411812	CG	Downstream 5kb
Pspp.Chr02.00025	Pspp.Chr15.01189	0.941068	5.06838e-06	CHH	Downstream 5kb
Pspp.Chr02.00025	Pspp.Chr15.01189	0.910815	3.81977e-05	CHG	Downstream 5kb
Pspp.Chr02.00025	Pspp.Chr15.01189	0.900265	6.55993e-05	CG	Downstream 5kb
Pspp.Chr02.00026	Pspp.Chr15.01196	-0.975527	6.63615e-08	CHH	Downstream 5kb
Pspp.Chr02.00026	Pspp.Chr15.01196	-0.966834	2.98918e-07	CHG	Downstream 5kb
Pspp.Chr02.00026	Pspp.Chr15.01196	0.655803	0.0205824	CG	Downstream 5kb
Pspp.Chr02.00033	Pspp.Chr15.01200	-0.820686	0.0010713	CHH	Downstream 5kb
Pspp.Chr02.00033	Pspp.Chr15.01200	-0.880831	0.000154451	CHG	Downstream 5kb
Pspp.Chr02.00033	Pspp.Chr15.01200	-0.79195	0.00213919	CG	Downstream 5kb
Pspp.Chr02.00035	Pspp.Chr15.01201	-0.973205	1.04005e-07	CHH	Downstream 5kb
Pspp.Chr02.00035	Pspp.Chr15.01201	-0.963454	4.82871e-07	CHG	Downstream 5kb
Pspp.Chr02.00035	Pspp.Chr15.01201	-0.875718	0.000188861	CG	Downstream 5kb
Pspp.Chr02.00037	Pspp.Chr15.01203	-0.66593	0.0180734	CHH	Downstream 5kb
Pspp.Chr02.00037	Pspp.Chr15.01203	-0.896718	7.76462e-05	CHG	Downstream 5kb
Pspp.Chr02.00039	Pspp.Chr15.01205	0.760409	0.00409104	CHH	Downstream 5kb
Pspp.Chr02.00039	Pspp.Chr15.01205	0.708788	0.00986345	CHG	Downstream 5kb
Pspp.Chr02.00039	Pspp.Chr15.01205	0.708959	0.00983767	CG	Downstream 5kb
Pspp.Chr02.00041	Pspp.Chr15.01206	-0.983102	1.05466e-08	CHH	Downstream 5kb
Pspp.Chr02.00041	Pspp.Chr15.01206	-0.977261	4.60821e-08	CHG	Downstream 5kb
Pspp.Chr02.00041	Pspp.Chr15.01206	-0.677362	0.0155189	CG	Downstream 5kb
Pspp.Chr02.00042	Pspp.Chr15.01207	0.723551	0.00781646	CHH	Downstream 5kb
Pspp.Chr02.00042	Pspp.Chr15.01207	-0.781721	0.00266941	CHG	Downstream 5kb
Pspp.Chr02.00042	Pspp.Chr15.01207	-0.73883	0.00605137	CG	Downstream 5kb
Pspp.Chr02.00043	Pspp.Chr15.01208	-0.804387	0.00160745	CHH	Downstream 5kb
Pspp.Chr02.00043	Pspp.Chr15.01208	-0.737353	0.00620752	CHG	Downstream 5kb
Pspp.Chr02.00044	Pspp.Chr15.01209	-0.670641	0.0169862	CHG	Downstream 5kb
Pspp.Chr02.00045	Pspp.Chr15.01210	0.890492	0.000102927	CHH	Downstream 5kb
Pspp.Chr02.00045	Pspp.Chr15.01210	0.923681	1.79209e-05	CHG	Downstream 5kb
Pspp.Chr02.00045	Pspp.Chr15.01210	0.917531	2.61256e-05	CG	Downstream 5kb
Pspp.Chr02.00046	Pspp.Chr15.01211	-0.886126	0.000124196	CHH	Downstream 5kb
Pspp.Chr02.00046	Pspp.Chr15.01211	-0.883336	0.000139499	CHG	Downstream 5kb
Pspp.Chr02.00046	Pspp.Chr15.01211	-0.844034	0.000555954	CG	Downstream 5kb
Pspp.Chr02.00050	Pspp.Chr15.01212	-0.847536	0.000499361	CHH	Downstream 5kb
Pspp.Chr02.00050	Pspp.Chr15.01212	-0.684305	0.0141035	CHG	Downstream 5kb
Pspp.Chr02.00050	Pspp.Chr15.01212	0.836092	0.0007027	CG	Downstream 5kb
Pspp.Chr02.00051	Pspp.Chr15.01213	0.727582	0.00731764	CHH	Downstream 5kb
Pspp.Chr02.00051	Pspp.Chr15.01213	0.747655	0.00517944	CHG	Downstream 5kb
Pspp.Chr02.00051	Pspp.Chr15.01213	0.765453	0.00371221	CG	Downstream 5kb
Pspp.Chr02.00053	Pspp.Chr15.01217	-0.779333	0.00280648	CG	Downstream 5kb
Pspp.Chr02.00057	Pspp.Chr15.01218	-0.953531	1.57803e-06	CHH	Downstream 5kb
Pspp.Chr02.00057	Pspp.Chr15.01218	0.976161	5.82585e-08	CHG	Downstream 5kb
Pspp.Chr02.00060	Pspp.Chr15.01221	-0.891108	0.00010017	CHH	Downstream 5kb
Pspp.Chr02.00060	Pspp.Chr15.01221	-0.789908	0.00223794	CHG	Downstream 5kb
Pspp.Chr02.00060	Pspp.Chr15.01221	-0.80167	0.00171385	CG	Downstream 5kb
Pspp.Chr02.00061	Pspp.Chr15.01222	-0.921676	2.03312e-05	CHH	Downstream 5kb
Pspp.Chr02.00061	Pspp.Chr15.01222	-0.876936	0.000180173	CHG	Downstream 5kb
Pspp.Chr02.00061	Pspp.Chr15.01222	0.953028	1.66388e-06	CG	Downstream 5kb
Pspp.Chr02.00063	Pspp.Chr15.01223	-0.750077	0.00495765	CHH	Downstream 5kb
Pspp.Chr02.00063	Pspp.Chr15.01223	-0.940421	5.34669e-06	CHG	Downstream 5kb
Pspp.Chr02.00065	Pspp.Chr15.01225	0.95636	1.15834e-06	CHH	Downstream 5kb
Pspp.Chr02.00065	Pspp.Chr15.01225	0.980318	2.25073e-08	CHG	Downstream 5kb
Pspp.Chr02.00070	Pspp.Chr15.01230	0.670329	0.0170565	CHH	Downstream 5kb
Pspp.Chr02.00070	Pspp.Chr15.01230	0.671117	0.016879	CHG	Downstream 5kb
Pspp.Chr02.00070	Pspp.Chr15.01230	0.589269	0.0437744	CG	Downstream 5kb
Pspp.Chr02.00071	Pspp.Chr15.01231	-0.780641	0.00273075	CHH	Downstream 5kb
Pspp.Chr02.00071	Pspp.Chr15.01231	-0.790022	0.00223235	CHG	Downstream 5kb
Pspp.Chr02.00072	Pspp.Chr15.01233	-0.716211	0.00878984	CHH	Downstream 5kb
Pspp.Chr02.00074	Pspp.Chr15.01234	-0.975594	6.54588e-08	CHH	Downstream 5kb
Pspp.Chr02.00074	Pspp.Chr15.01234	-0.805408	0.00156881	CHG	Downstream 5kb
Pspp.Chr02.00074	Pspp.Chr15.01234	0.751133	0.00486323	CG	Downstream 5kb
Pspp.Chr02.00075	Pspp.Chr15.01235	0.683043	0.0143534	CG	Downstream 5kb
Pspp.Chr02.00077	Pspp.Chr15.01238	-0.676712	0.0156567	CHH	Downstream 5kb
Pspp.Chr02.00077	Pspp.Chr15.01238	-0.661741	0.0190823	CHG	Downstream 5kb
Pspp.Chr02.00078	Pspp.Chr15.01239	-0.616974	0.0325907	CG	Downstream 5kb
Pspp.Chr02.00079	Pspp.Chr15.01240	0.894615	8.55633e-05	CHH	Downstream 5kb
Pspp.Chr02.00079	Pspp.Chr15.01240	0.889092	0.000109409	CHG	Downstream 5kb
Pspp.Chr02.00079	Pspp.Chr15.01240	0.738104	0.00612772	CG	Downstream 5kb
Pspp.Chr02.00080	Pspp.Chr15.01241	-0.756621	0.00439415	CHH	Downstream 5kb
Pspp.Chr02.00080	Pspp.Chr15.01241	-0.799394	0.00180701	CHG	Downstream 5kb
Pspp.Chr02.00080	Pspp.Chr15.01241	-0.673479	0.0163546	CG	Downstream 5kb
Pspp.Chr02.00082	Pspp.Chr15.01244	0.585987	0.0452583	CHH	Downstream 5kb
Pspp.Chr02.00082	Pspp.Chr15.01244	0.652174	0.0215404	CHG	Downstream 5kb
Pspp.Chr02.00082	Pspp.Chr15.01244	-0.687998	0.0133908	CG	Downstream 5kb
Pspp.Chr02.00083	Pspp.Chr15.01245	-0.911904	3.59899e-05	CHG	Downstream 5kb
Pspp.Chr02.00083	Pspp.Chr15.01245	-0.932334	9.96524e-06	CG	Downstream 5kb
Pspp.Chr02.00090	Pspp.Chr02.00088	0.956242	1.17381e-06	CHH	Downstream 5kb
Pspp.Chr02.00090	Pspp.Chr02.00088	0.956242	1.17381e-06	CG	Downstream 5kb
Pspp.Chr02.00094	Pspp.Chr15.01261	-0.883337	0.000139494	CHH	Downstream 5kb
Pspp.Chr02.00094	Pspp.Chr15.01261	-0.909189	4.16913e-05	CHG	Downstream 5kb
Pspp.Chr02.00094	Pspp.Chr15.01261	-0.885557	0.000127206	CG	Downstream 5kb
Pspp.Chr02.00096	Pspp.Chr15.01263	-0.580598	0.0477711	CHG	Downstream 5kb
Pspp.Chr02.00097	Pspp.Chr15.01264	0.599229	0.0394822	CHH	Downstream 5kb
Pspp.Chr02.00098	Pspp.Chr15.01266	0.806248	0.00153757	CHH	Downstream 5kb
Pspp.Chr02.00098	Pspp.Chr15.01266	0.901504	6.17577e-05	CHG	Downstream 5kb
Pspp.Chr02.00098	Pspp.Chr15.01266	-0.698197	0.0115605	CG	Downstream 5kb
Pspp.Chr02.00100	Pspp.Chr15.01269	0.84313	0.000571326	CHH	Downstream 5kb
Pspp.Chr02.00100	Pspp.Chr15.01269	0.851291	0.000443764	CHG	Downstream 5kb
Pspp.Chr02.00100	Pspp.Chr15.01269	0.802788	0.00166943	CG	Downstream 5kb
Pspp.Chr02.00101	Pspp.Chr15.01270	-0.916033	2.85114e-05	CHH	Downstream 5kb
Pspp.Chr02.00101	Pspp.Chr15.01270	-0.921934	2.00075e-05	CHG	Downstream 5kb
Pspp.Chr02.00101	Pspp.Chr15.01270	-0.935392	7.94962e-06	CG	Downstream 5kb
Pspp.Chr02.00105	Pspp.Chr15.01274	-0.656052	0.0205179	CHH	Downstream 5kb
Pspp.Chr02.00105	Pspp.Chr15.01274	-0.580713	0.0477164	CHG	Downstream 5kb
Pspp.Chr02.00105	Pspp.Chr15.01274	-0.608138	0.0359045	CG	Downstream 5kb
Pspp.Chr02.00106	Pspp.Chr15.01275	0.864716	0.000283112	CHH	Downstream 5kb
Pspp.Chr02.00106	Pspp.Chr15.01275	-0.792072	0.00213339	CG	Downstream 5kb
Pspp.Chr02.00108	Pspp.Chr15.01277	-0.723378	0.0078385	CHH	Downstream 5kb
Pspp.Chr02.00108	Pspp.Chr15.01277	-0.719337	0.00836482	CHG	Downstream 5kb
Pspp.Chr02.00109	Pspp.Chr15.01280	0.589675	0.0435931	CHH	Downstream 5kb
Pspp.Chr02.00109	Pspp.Chr15.01280	0.593312	0.041994	CHG	Downstream 5kb
Pspp.Chr02.00110	Pspp.Chr15.01281	-0.720819	0.00816891	CHH	Downstream 5kb
Pspp.Chr02.00110	Pspp.Chr15.01281	-0.720849	0.00816493	CHG	Downstream 5kb
Pspp.Chr02.00110	Pspp.Chr15.01281	-0.728159	0.00724819	CG	Downstream 5kb
Pspp.Chr02.00111	Pspp.Chr15.01282	0.582656	0.0468001	CHH	Downstream 5kb
Pspp.Chr02.00111	Pspp.Chr15.01282	0.607537	0.0361381	CHG	Downstream 5kb
Pspp.Chr02.00116	Pspp.Chr15.01290	-0.652304	0.0215055	CHH	Downstream 5kb
Pspp.Chr02.00116	Pspp.Chr15.01290	-0.595089	0.0412281	CHG	Downstream 5kb
Pspp.Chr02.00117	Pspp.Chr15.01292	-0.969357	2.02116e-07	CHH	Downstream 5kb
Pspp.Chr02.00117	Pspp.Chr15.01292	-0.96916	2.08631e-07	CHG	Downstream 5kb
Pspp.Chr02.00117	Pspp.Chr15.01292	-0.932186	1.00718e-05	CG	Downstream 5kb
Pspp.Chr02.00118	Pspp.Chr15.01295	0.69119	0.0127965	CHH	Downstream 5kb
Pspp.Chr02.00118	Pspp.Chr15.01295	0.709978	0.00968507	CHG	Downstream 5kb
Pspp.Chr02.00118	Pspp.Chr15.01295	0.698236	0.0115539	CG	Downstream 5kb
Pspp.Chr02.00119	Pspp.Chr15.01297	0.862146	0.000309649	CHH	Downstream 5kb
Pspp.Chr02.00119	Pspp.Chr15.01297	0.866817	0.000262771	CHG	Downstream 5kb
Pspp.Chr02.00119	Pspp.Chr15.01297	0.783559	0.00256744	CG	Downstream 5kb
Pspp.Chr02.00123	Pspp.Chr15.01299	0.925529	1.59037e-05	CHH	Downstream 5kb
Pspp.Chr02.00123	Pspp.Chr15.01299	0.92375	1.78422e-05	CHG	Downstream 5kb
Pspp.Chr02.00123	Pspp.Chr15.01299	0.930875	1.10594e-05	CG	Downstream 5kb
Pspp.Chr02.00125	Pspp.Chr15.01300	-0.829109	0.000854998	CHH	Downstream 5kb
Pspp.Chr02.00125	Pspp.Chr15.01300	-0.849591	0.000468299	CHG	Downstream 5kb
Pspp.Chr02.00125	Pspp.Chr15.01300	-0.768932	0.00346691	CG	Downstream 5kb
Pspp.Chr02.00128	Pspp.Chr15.01308	-0.849333	0.000472113	CHH	Downstream 5kb
Pspp.Chr02.00128	Pspp.Chr15.01308	-0.866556	0.000265233	CHG	Downstream 5kb
Pspp.Chr02.00129	Pspp.Chr15.01310	0.986952	2.9146e-09	CHH	Downstream 5kb
Pspp.Chr02.00129	Pspp.Chr15.01310	0.99209	2.40697e-10	CHG	Downstream 5kb
Pspp.Chr02.00129	Pspp.Chr15.01310	0.97639	5.55322e-08	CG	Downstream 5kb
Pspp.Chr02.00131	Pspp.Chr15.01312	-0.783799	0.00255439	CHH	Downstream 5kb
Pspp.Chr02.00131	Pspp.Chr15.01312	-0.788324	0.00231694	CHG	Downstream 5kb
Pspp.Chr02.00131	Pspp.Chr15.01312	-0.773015	0.00319496	CG	Downstream 5kb
Pspp.Chr02.00132	Pspp.Chr15.01313	-0.934595	8.44024e-06	CHH	Downstream 5kb
Pspp.Chr02.00132	Pspp.Chr15.01313	-0.957732	9.896e-07	CHG	Downstream 5kb
Pspp.Chr02.00136	Pspp.Chr15.03770	0.672714	0.0165231	CHH	Downstream 5kb
Pspp.Chr02.00136	Pspp.Chr15.03770	-0.654561	0.0209069	CHG	Downstream 5kb
Pspp.Chr02.00137	Pspp.Chr15.01317	0.871967	0.000217703	CHH	Downstream 5kb
Pspp.Chr02.00137	Pspp.Chr15.01317	-0.896025	8.01887e-05	CHG	Downstream 5kb
Pspp.Chr02.00137	Pspp.Chr15.01317	-0.891775	9.72528e-05	CG	Downstream 5kb
Pspp.Chr02.00142	Pspp.Chr15.01319	0.629374	0.0283184	CHH	Downstream 5kb
Pspp.Chr02.00142	Pspp.Chr15.01319	0.791863	0.0021433	CHG	Downstream 5kb
Pspp.Chr02.00142	Pspp.Chr15.01319	0.70972	0.0097236	CG	Downstream 5kb
Pspp.Chr02.00148	Pspp.Chr15.01323	0.786657	0.00240237	CHH	Downstream 5kb
Pspp.Chr02.00148	Pspp.Chr15.01323	0.847587	0.000498575	CHG	Downstream 5kb
Pspp.Chr02.00148	Pspp.Chr15.01323	0.89388	8.84788e-05	CG	Downstream 5kb
Pspp.Chr02.00150	Pspp.Chr15.01325	0.584164	0.0460976	CHH	Downstream 5kb
Pspp.Chr02.00153	Pspp.Chr15.01326	0.958893	8.62644e-07	CHH	Downstream 5kb
Pspp.Chr02.00153	Pspp.Chr15.01326	0.956633	1.12309e-06	CHG	Downstream 5kb
Pspp.Chr02.00153	Pspp.Chr15.01326	0.956275	1.16941e-06	CG	Downstream 5kb
Pspp.Chr02.00158	Pspp.Chr15.01330	-0.637277	0.0258161	CHG	Downstream 5kb
Pspp.Chr02.00158	Pspp.Chr15.01330	-0.749634	0.00499765	CG	Downstream 5kb
Pspp.Chr02.00160	Pspp.Chr15.01332	0.835212	0.000720638	CHH	Downstream 5kb
Pspp.Chr02.00160	Pspp.Chr15.01332	0.779359	0.00280492	CHG	Downstream 5kb
Pspp.Chr02.00165	Pspp.Chr15.01333	0.723507	0.00782205	CHH	Downstream 5kb
Pspp.Chr02.00165	Pspp.Chr15.01333	0.730155	0.00701196	CHG	Downstream 5kb
Pspp.Chr02.00165	Pspp.Chr15.01333	0.723769	0.00778895	CG	Downstream 5kb
Pspp.Chr02.00169	Pspp.Chr15.01335	-0.83877	0.000650216	CHH	Downstream 5kb
Pspp.Chr02.00169	Pspp.Chr15.01335	-0.785153	0.00248148	CHG	Downstream 5kb
Pspp.Chr02.00169	Pspp.Chr15.01335	-0.786444	0.00241343	CG	Downstream 5kb
Pspp.Chr02.00170	Pspp.Chr15.01337	-0.92808	1.34192e-05	CHG	Downstream 5kb
Pspp.Chr02.00170	Pspp.Chr15.01337	0.673948	0.0162519	CG	Downstream 5kb
Pspp.Chr02.00172	Pspp.Chr15.01339	-0.878871	0.000167005	CHH	Downstream 5kb
Pspp.Chr02.00172	Pspp.Chr15.01339	-0.661273	0.0191976	CG	Downstream 5kb
Pspp.Chr02.00174	Pspp.Chr15.01342	-0.9365	7.30431e-06	CHH	Downstream 5kb
Pspp.Chr02.00174	Pspp.Chr15.01342	-0.933963	8.84665e-06	CHG	Downstream 5kb
Pspp.Chr02.00174	Pspp.Chr15.01342	-0.930378	1.14529e-05	CG	Downstream 5kb
Pspp.Chr02.00175	Pspp.Chr15.01343	-0.971777	1.34503e-07	CHH	Downstream 5kb
Pspp.Chr02.00175	Pspp.Chr15.01343	-0.929405	1.22554e-05	CHG	Downstream 5kb
Pspp.Chr02.00175	Pspp.Chr15.01343	-0.931789	1.0363e-05	CG	Downstream 5kb
Pspp.Chr02.00178	Pspp.Chr15.01345	0.806864	0.00151498	CG	Downstream 5kb
Pspp.Chr02.00185	Pspp.Chr15.01349	-0.916274	2.81169e-05	CHH	Downstream 5kb
Pspp.Chr02.00185	Pspp.Chr15.01349	-0.709119	0.00981364	CHG	Downstream 5kb
Pspp.Chr02.00185	Pspp.Chr15.01349	0.928127	1.33766e-05	CG	Downstream 5kb
Pspp.Chr02.00187	Pspp.Chr15.01352	0.726927	0.00739703	CHH	Downstream 5kb
Pspp.Chr02.00188	Pspp.Chr15.01353	-0.985657	4.66731e-09	CHH	Downstream 5kb
Pspp.Chr02.00188	Pspp.Chr15.01353	-0.957516	1.01478e-06	CHG	Downstream 5kb
Pspp.Chr02.00188	Pspp.Chr15.01353	0.807436	0.0014942	CG	Downstream 5kb
Pspp.Chr02.00190	Pspp.Chr15.01355	0.846561	0.00051465	CHH	Downstream 5kb
Pspp.Chr02.00190	Pspp.Chr15.01355	0.8789	0.000166817	CHG	Downstream 5kb
Pspp.Chr02.00190	Pspp.Chr15.01355	0.885096	0.000129683	CG	Downstream 5kb
Pspp.Chr02.00191	Pspp.Chr15.01356	0.934349	8.59658e-06	CHH	Downstream 5kb
Pspp.Chr02.00191	Pspp.Chr15.01356	0.929449	1.22184e-05	CHG	Downstream 5kb
Pspp.Chr02.00191	Pspp.Chr15.01356	0.725444	0.00757914	CG	Downstream 5kb
Pspp.Chr02.00192	Pspp.Chr15.01357	0.97736	4.50979e-08	CHH	Downstream 5kb
Pspp.Chr02.00192	Pspp.Chr15.01357	0.977357	4.5131e-08	CHG	Downstream 5kb
Pspp.Chr02.00192	Pspp.Chr15.01357	-0.649165	0.0223591	CG	Downstream 5kb
Pspp.Chr02.00194	Pspp.Chr15.01358	-0.599066	0.03955	CHH	Downstream 5kb
Pspp.Chr02.00194	Pspp.Chr15.01358	-0.906207	4.87503e-05	CHG	Downstream 5kb
Pspp.Chr02.00194	Pspp.Chr15.01358	0.823099	0.00100546	CG	Downstream 5kb
Pspp.Chr02.00196	Pspp.Chr15.01359	0.944734	3.69919e-06	CHH	Downstream 5kb
Pspp.Chr02.00196	Pspp.Chr15.01359	0.96193	5.90733e-07	CHG	Downstream 5kb
Pspp.Chr02.00196	Pspp.Chr15.01359	-0.694951	0.0121215	CG	Downstream 5kb
Pspp.Chr02.00199	Pspp.Chr15.01360	0.975699	6.40717e-08	CHH	Downstream 5kb
Pspp.Chr02.00199	Pspp.Chr15.01360	0.981731	1.55445e-08	CHG	Downstream 5kb
Pspp.Chr02.00199	Pspp.Chr15.01360	0.975415	6.78787e-08	CG	Downstream 5kb
Pspp.Chr02.00200	Pspp.Chr15.01361	0.924725	1.67586e-05	CHH	Downstream 5kb
Pspp.Chr02.00200	Pspp.Chr15.01361	0.914457	3.12048e-05	CHG	Downstream 5kb
Pspp.Chr02.00200	Pspp.Chr15.01361	0.969762	1.89244e-07	CG	Downstream 5kb
Pspp.Chr02.00202	Pspp.Chr15.01370	0.660769	0.0193223	CHH	Downstream 5kb
Pspp.Chr02.00202	Pspp.Chr15.01370	0.586356	0.0450894	CHG	Downstream 5kb
Pspp.Chr02.00202	Pspp.Chr15.01370	0.620533	0.0313201	CG	Downstream 5kb
Pspp.Chr02.00204	Pspp.Chr15.01372	0.818731	0.00112706	CHH	Downstream 5kb
Pspp.Chr02.00204	Pspp.Chr15.01372	0.706054	0.0102825	CHG	Downstream 5kb
Pspp.Chr02.00204	Pspp.Chr15.01372	-0.652176	0.0215398	CG	Downstream 5kb
Pspp.Chr02.00205	Pspp.Chr15.01373	-0.774771	0.00308314	CHH	Downstream 5kb
Pspp.Chr02.00205	Pspp.Chr15.01373	-0.663461	0.0186632	CHG	Downstream 5kb
Pspp.Chr02.00207	Pspp.Chr15.01374	-0.906156	4.88791e-05	CHH	Downstream 5kb
Pspp.Chr02.00207	Pspp.Chr15.01374	-0.916313	2.80535e-05	CHG	Downstream 5kb
Pspp.Chr02.00207	Pspp.Chr15.01374	-0.914041	3.19479e-05	CG	Downstream 5kb
Pspp.Chr02.00220	Pspp.Chr15.01383	0.925926	1.54956e-05	CHH	Downstream 5kb
Pspp.Chr02.00220	Pspp.Chr15.01383	0.929062	1.25483e-05	CHG	Downstream 5kb
Pspp.Chr02.00220	Pspp.Chr15.01383	0.927209	1.42301e-05	CG	Downstream 5kb
Pspp.Chr02.00223	Pspp.Chr15.01385	-0.678854	0.0152064	CHH	Downstream 5kb
Pspp.Chr02.00223	Pspp.Chr15.01385	-0.699792	0.0112919	CHG	Downstream 5kb
Pspp.Chr02.00223	Pspp.Chr15.01385	-0.701309	0.0110409	CG	Downstream 5kb
Pspp.Chr02.00226	Pspp.Chr15.01390	-0.978319	3.63804e-08	CHH	Downstream 5kb
Pspp.Chr02.00226	Pspp.Chr15.01390	-0.947081	2.9896e-06	CHG	Downstream 5kb
Pspp.Chr02.00227	Pspp.Chr15.01391	-0.737917	0.00614749	CHH	Downstream 5kb
Pspp.Chr02.00227	Pspp.Chr15.01391	-0.80075	0.00175106	CHG	Downstream 5kb
Pspp.Chr02.00228	Pspp.Chr15.01392	-0.797388	0.00189234	CHH	Downstream 5kb
Pspp.Chr02.00228	Pspp.Chr15.01392	-0.653901	0.0210807	CHG	Downstream 5kb
Pspp.Chr02.00229	Pspp.Chr15.01393	-0.877573	0.000175754	CHH	Downstream 5kb
Pspp.Chr02.00229	Pspp.Chr15.01393	-0.909501	4.10028e-05	CHG	Downstream 5kb
Pspp.Chr02.00229	Pspp.Chr15.01393	-0.778229	0.00287161	CG	Downstream 5kb
Pspp.Chr02.00231	Pspp.Chr15.01396	-0.664615	0.0183859	CHH	Downstream 5kb
Pspp.Chr02.00233	Pspp.Chr15.01399	-0.945289	3.52044e-06	CHH	Downstream 5kb
Pspp.Chr02.00233	Pspp.Chr15.01399	-0.827608	0.000890838	CHG	Downstream 5kb
Pspp.Chr02.00233	Pspp.Chr15.01399	-0.9519	1.86993e-06	CG	Downstream 5kb
Pspp.Chr02.00238	Pspp.Chr15.01402	-0.972354	1.21422e-07	CHH	Downstream 5kb
Pspp.Chr02.00238	Pspp.Chr15.01402	-0.984819	6.19074e-09	CHG	Downstream 5kb
Pspp.Chr02.00238	Pspp.Chr15.01402	-0.98679	3.09854e-09	CG	Downstream 5kb
Pspp.Chr02.00239	Pspp.Chr15.01402	0.904965	5.19525e-05	CHH	Downstream 5kb
Pspp.Chr02.00239	Pspp.Chr15.01402	0.917004	2.69459e-05	CHG	Downstream 5kb
Pspp.Chr02.00239	Pspp.Chr15.01402	0.919071	2.38377e-05	CG	Downstream 5kb
Pspp.Chr02.00242	Pspp.Chr15.01404	-0.911741	3.63143e-05	CHH	Downstream 5kb
Pspp.Chr02.00242	Pspp.Chr15.01404	-0.921233	2.08971e-05	CHG	Downstream 5kb
Pspp.Chr02.00242	Pspp.Chr15.01404	-0.916928	2.70659e-05	CG	Downstream 5kb
Pspp.Chr02.00245	Pspp.Chr15.01407	-0.766979	0.00360306	CHH	Downstream 5kb
Pspp.Chr02.00245	Pspp.Chr15.01407	-0.781349	0.00269041	CHG	Downstream 5kb
Pspp.Chr02.00245	Pspp.Chr15.01407	-0.762126	0.00395892	CG	Downstream 5kb
Pspp.Chr02.00248	Pspp.Chr15.01409	0.886687	0.000121287	CHG	Downstream 5kb
Pspp.Chr02.00249	Pspp.Chr15.01410	-0.934653	8.40422e-06	CHH	Downstream 5kb
Pspp.Chr02.00249	Pspp.Chr15.01410	-0.960639	6.96434e-07	CHG	Downstream 5kb
Pspp.Chr02.00253	Pspp.Chr15.01413	-0.707659	0.0100348	CHH	Downstream 5kb
Pspp.Chr02.00253	Pspp.Chr15.01413	0.82887	0.000860644	CHG	Downstream 5kb
Pspp.Chr02.00253	Pspp.Chr15.01413	0.712467	0.00931983	CG	Downstream 5kb
Pspp.Chr02.00254	Pspp.Chr15.01414	-0.932937	9.53905e-06	CHH	Downstream 5kb
Pspp.Chr02.00254	Pspp.Chr15.01414	-0.937031	7.01029e-06	CHG	Downstream 5kb
Pspp.Chr02.00254	Pspp.Chr15.01414	-0.938831	6.08303e-06	CG	Downstream 5kb
Pspp.Chr02.00255	Pspp.Chr15.01420	-0.844809	0.000543022	CHH	Downstream 5kb
Pspp.Chr02.00255	Pspp.Chr15.01420	0.857964	0.000356913	CHG	Downstream 5kb
Pspp.Chr02.00255	Pspp.Chr15.01420	0.890818	0.000101461	CG	Downstream 5kb
Pspp.Chr02.00258	Pspp.Chr15.01423	0.628487	0.0286099	CHH	Downstream 5kb
Pspp.Chr02.00258	Pspp.Chr15.01423	0.681333	0.0146972	CHG	Downstream 5kb
Pspp.Chr02.00258	Pspp.Chr15.01423	0.672451	0.0165814	CG	Downstream 5kb
Pspp.Chr02.00259	Pspp.Chr15.01425	-0.91365	3.26606e-05	CHH	Downstream 5kb
Pspp.Chr02.00259	Pspp.Chr15.01425	0.834991	0.000725202	CHG	Downstream 5kb
Pspp.Chr02.00261	Pspp.Chr15.01426	-0.901677	6.12335e-05	CG	Downstream 5kb
Pspp.Chr02.00266	Pspp.Chr15.01427	-0.965375	3.69782e-07	CHH	Downstream 5kb
Pspp.Chr02.00266	Pspp.Chr15.01427	-0.974202	8.61759e-08	CHG	Downstream 5kb
Pspp.Chr02.00266	Pspp.Chr15.01427	-0.891345	9.91236e-05	CG	Downstream 5kb
Pspp.Chr02.00268	Pspp.Chr02.00152	-0.848575	0.000483471	CHH	Downstream 5kb
Pspp.Chr02.00268	Pspp.Chr02.00152	-0.84459	0.000546653	CHG	Downstream 5kb
Pspp.Chr02.00268	Pspp.Chr02.00152	-0.821316	0.00105381	CG	Downstream 5kb
Pspp.Chr02.00269	Pspp.Chr02.00152	-0.932628	9.75575e-06	CHH	Downstream 5kb
Pspp.Chr02.00269	Pspp.Chr02.00152	-0.954712	1.39029e-06	CHG	Downstream 5kb
Pspp.Chr02.00269	Pspp.Chr02.00152	-0.918062	2.53184e-05	CG	Downstream 5kb
Pspp.Chr02.00271	Pspp.Chr15.01432	0.673692	0.0163079	CHH	Downstream 5kb
Pspp.Chr02.00271	Pspp.Chr15.01432	0.832399	0.000780371	CHG	Downstream 5kb
Pspp.Chr02.00271	Pspp.Chr15.01432	-0.615839	0.0330035	CG	Downstream 5kb
Pspp.Chr02.00272	Pspp.Chr15.01434	0.577995	0.0490194	CG	Downstream 5kb
Pspp.Chr02.00275	Pspp.Chr15.01439	0.932393	9.92301e-06	CHH	Downstream 5kb
Pspp.Chr02.00275	Pspp.Chr15.01439	0.780176	0.00275747	CHG	Downstream 5kb
Pspp.Chr02.00275	Pspp.Chr15.01439	-0.800044	0.00178	CG	Downstream 5kb
Pspp.Chr02.00276	Pspp.Chr15.01440	-0.701554	0.0110008	CHH	Downstream 5kb
Pspp.Chr02.00276	Pspp.Chr15.01440	-0.695549	0.0120166	CHG	Downstream 5kb
Pspp.Chr02.00277	Pspp.Chr15.01441	-0.678988	0.0151785	CG	Downstream 5kb
Pspp.Chr02.00278	Pspp.Chr15.01442	0.756106	0.00443667	CHH	Downstream 5kb
Pspp.Chr02.00278	Pspp.Chr15.01442	0.710409	0.00962113	CHG	Downstream 5kb
Pspp.Chr02.00280	Pspp.Chr15.01444	0.902393	5.91103e-05	CHH	Downstream 5kb
Pspp.Chr02.00280	Pspp.Chr15.01444	0.889016	0.00010977	CHG	Downstream 5kb
Pspp.Chr02.00281	Pspp.Chr15.01445	0.829211	0.00085262	CHH	Downstream 5kb
Pspp.Chr02.00281	Pspp.Chr15.01445	0.796958	0.00191104	CHG	Downstream 5kb
Pspp.Chr02.00284	Pspp.Chr15.01447	-0.933668	9.04163e-06	CHH	Downstream 5kb
Pspp.Chr02.00284	Pspp.Chr15.01447	-0.938701	6.14666e-06	CHG	Downstream 5kb
Pspp.Chr02.00284	Pspp.Chr15.01447	-0.931306	1.07264e-05	CG	Downstream 5kb
Pspp.Chr02.00285	Pspp.Chr15.01448	0.736406	0.00630908	CHH	Downstream 5kb
Pspp.Chr02.00285	Pspp.Chr15.01448	0.963755	4.63501e-07	CHG	Downstream 5kb
Pspp.Chr02.00285	Pspp.Chr15.01448	0.974273	8.50138e-08	CG	Downstream 5kb
Pspp.Chr02.00286	Pspp.Chr15.01448	0.945077	3.58809e-06	CHG	Downstream 5kb
Pspp.Chr02.00286	Pspp.Chr15.01448	0.921667	2.03427e-05	CG	Downstream 5kb
Pspp.Chr02.00288	Pspp.Chr15.01451	0.770633	0.00335159	CHH	Downstream 5kb
Pspp.Chr02.00288	Pspp.Chr15.01451	0.76264	0.00392005	CHG	Downstream 5kb
Pspp.Chr02.00288	Pspp.Chr15.01451	0.705612	0.0103515	CG	Downstream 5kb
Pspp.Chr02.00289	Pspp.Chr15.01453	-0.758932	0.00420725	CHH	Downstream 5kb
Pspp.Chr02.00289	Pspp.Chr15.01453	-0.760081	0.00411658	CHG	Downstream 5kb
Pspp.Chr02.00289	Pspp.Chr15.01453	-0.828049	0.000880177	CG	Downstream 5kb
Pspp.Chr02.00290	Pspp.Chr15.01454	-0.81942	0.00110716	CHH	Downstream 5kb
Pspp.Chr02.00290	Pspp.Chr15.01454	-0.834837	0.000728388	CHG	Downstream 5kb
Pspp.Chr02.00290	Pspp.Chr15.01454	-0.776428	0.00298035	CG	Downstream 5kb
Pspp.Chr02.00292	Pspp.Chr15.01457	-0.926504	1.49142e-05	CHH	Downstream 5kb
Pspp.Chr02.00292	Pspp.Chr15.01457	0.923081	1.86168e-05	CHG	Downstream 5kb
Pspp.Chr02.00292	Pspp.Chr15.01457	0.914784	3.0631e-05	CG	Downstream 5kb
Pspp.Chr02.00299	Pspp.Chr15.01464	-0.652337	0.0214967	CHH	Downstream 5kb
Pspp.Chr02.00299	Pspp.Chr15.01464	-0.617801	0.0322924	CHG	Downstream 5kb
Pspp.Chr02.00300	Pspp.Chr15.01465	-0.652062	0.0215706	CHH	Downstream 5kb
Pspp.Chr02.00300	Pspp.Chr15.01465	-0.724019	0.00775739	CHG	Downstream 5kb
Pspp.Chr02.00300	Pspp.Chr15.01465	-0.681504	0.0146625	CG	Downstream 5kb
Pspp.Chr02.00304	Pspp.Chr15.01468	0.594695	0.0413972	CHH	Downstream 5kb
Pspp.Chr02.00304	Pspp.Chr15.01468	0.595571	0.041022	CHG	Downstream 5kb
Pspp.Chr02.00304	Pspp.Chr15.01468	0.609552	0.0353587	CG	Downstream 5kb
Pspp.Chr02.00306	Pspp.Chr15.01470	-0.912968	3.39296e-05	CHH	Downstream 5kb
Pspp.Chr02.00306	Pspp.Chr15.01470	0.911392	3.70149e-05	CHG	Downstream 5kb
Pspp.Chr02.00306	Pspp.Chr15.01470	0.855803	0.000383436	CG	Downstream 5kb
Pspp.Chr02.00308	Pspp.Chr15.01472	-0.668643	0.0174412	CHH	Downstream 5kb
Pspp.Chr02.00308	Pspp.Chr15.01472	-0.935321	7.99238e-06	CHG	Downstream 5kb
Pspp.Chr02.00308	Pspp.Chr15.01472	-0.809475	0.00142194	CG	Downstream 5kb
Pspp.Chr02.00310	Pspp.Chr15.01479	0.722606	0.00793703	CHH	Downstream 5kb
Pspp.Chr02.00310	Pspp.Chr15.01479	-0.658284	0.0199455	CG	Downstream 5kb
Pspp.Chr02.00315	Pspp.Chr15.01483	0.85709	0.000367464	CHH	Downstream 5kb
Pspp.Chr02.00316	Pspp.Chr15.01484	-0.7576	0.00431425	CHH	Downstream 5kb
Pspp.Chr02.00316	Pspp.Chr15.01484	-0.87262	0.000212452	CHG	Downstream 5kb
Pspp.Chr02.00319	Pspp.Chr02.00321	0.622876	0.0305035	CHH	Downstream 5kb
Pspp.Chr02.00319	Pspp.Chr02.00321	0.603392	0.0377803	CHG	Downstream 5kb
Pspp.Chr02.00319	Pspp.Chr02.00321	0.627341	0.0289896	CG	Downstream 5kb
Pspp.Chr02.00322	Pspp.Chr15.01491	-0.767923	0.0035368	CHH	Downstream 5kb
Pspp.Chr02.00322	Pspp.Chr15.01491	-0.813233	0.00129585	CHG	Downstream 5kb
Pspp.Chr02.00322	Pspp.Chr15.01491	-0.759671	0.00414882	CG	Downstream 5kb
Pspp.Chr02.00325	Pspp.Chr15.01497	-0.811373	0.00135712	CHH	Downstream 5kb
Pspp.Chr02.00325	Pspp.Chr15.01497	-0.980124	2.36314e-08	CHG	Downstream 5kb
Pspp.Chr02.00325	Pspp.Chr15.01497	0.953006	1.66782e-06	CG	Downstream 5kb
Pspp.Chr02.00328	Pspp.Chr15.01501	-0.846377	0.000517572	CHH	Downstream 5kb
[truncated: 50,364 more rows]

## Sheet: Table S8
Table S8: Genome information for orthologs of MYB10 and MYB114 identification.
Genera	Specie	Accession name	Download URL
Malus	Malus domestica	HFTH1	https://www.rosaceae.org/species/malus_x_domestica_HFTH1/genome_v1.0
Malus	Malus domestica	Gala	https://www.rosaceae.org/Analysis/10511568
Pyrus	Pyrus pyrifolia	Nijisseiki	https://www.rosaceae.org/Analysis/9597119
Pyrus	Pyrus pyrifolia	Cuiguan	https://www.rosaceae.org/Analysis/11815273
Pyrus	Pyrus pyrifolia	Yunhong No.1	This study
Pyrus	Pyrus betuleafolia	-	https://www.rosaceae.org/species/pyrus_betulifolia/genome_v1.0
Sorbus	Sorbus pohuashanensis	-	https://doi.org/10.6084/m9.figshare.14920695
Crataegus	Crataegus pinnatifida	Qiu Jinxing	https://www.rosaceae.org/Analysis/13655519
Prunus	Prunus persica	Zhongyoutao 14	https://www.rosaceae.org/Analysis/13087664
Fragaria	Fragaria vesca	-	http://eplant.njau.edu.cn/strawberry/
Rosa	Rosa rugosa	-	https://www.rosaceae.org/Analysis/11775539
Rubus	Rubus idaeus	Anitra	https://www.rosaceae.org/Analysis/13114607

## Sheet: Table S9
Table S9: The identified orthologs of MYB10 and MYB114 in Rosaceae species
Species	Gene id	Gene name
Crataegus pinnatifida	evm.model.LG08.225	CpMYB10-1
Crataegus pinnatifida	evm.model.LG13.2025	CpMYB10-2
Crataegus pinnatifida	evm.model.LG13.2026	CpMYB10-3
Crataegus pinnatifida	evm.model.LG02.731	CpMYB114-1
Crataegus pinnatifida	evm.model.LG02.732	CpMYB114-2
Fragaria verca	FvesChr5G00272610.1	FvMYB10-1
Fragaria verca	FvesChr1G00306600.1	FvMYB114-1
Malus domestica	Mdg_09g022880	MdMYB10-1 ‘Gala’
Malus domestica	HF32216-RA	MdMYB10-1 ‘HFTH1’
Malus domestica	Mdg_09g022890	MdMYB10-2 ‘Gala’
Malus domestica	HF36879-RA	MdMYB10-2 ‘HFTH1’
Malus domestica	Mdg_17g023520	MdMYB10-3 ‘Gala’ (MdMYB110a)
Malus domestica	HF36881-RA	MdMYB10-3 ‘HFTH1’
Malus domestica	Mdg_17g023530	MdMYB10-4 ‘Gala’
Malus domestica	Mdg_05g025000	MdMYB114-1 ‘Gala’
Malus domestica	HF11756-RA	MdMYB114-1 ‘HFTH1’
Malus domestica	Mdg_05g025020	MdMYB114-2 ‘Gala’
Malus domestica	HF19030-RA	MdMYB114-2 ‘HFTH1’
Malus domestica	Mdg_05g025040	MdMYB114-3 ‘Gala’
Pyrus betuleafolia	GWHPAAYT030782	PbeMYB10-1
Pyrus betuleafolia	GWHPAAYT056257	PbeMYB10-2
Pyrus betuleafolia	GWHPAAYT056261	PbeMYB10-3
Pyrus betuleafolia	GWHPAAYT043571	PbeMYB114-1
Pyrus betuleafolia	GWHPAAYT043575	PbeMYB114-2
Prunus persica	Pp03G021610.1	PpeMYB10-1
Prunus persica	Pp03G021660.1	PpeMYB10-2
Prunus persica	Pp03G021670.1	PpeMYB10-3
Pyrus pyrifolia	GWHPBAOS021706	PpyMYB10-1 ‘Cuiguan’
Pyrus pyrifolia	Ppy09g2192.1	PpyMYB10-1 ‘Nijisseiki’
Pyrus pyrifolia	Pspp.Chr17.02261.1	PpyMYB10-1 ‘YH1’
Pyrus pyrifolia	GWHPBAOS021707	PpyMYB10-2 ‘Cuiguan’
Pyrus pyrifolia	Ppy09g2194.1	PpyMYB10-2 ‘Nijisseiki’
Pyrus pyrifolia	Pspp.Chr09.02177.1	PpyMYB10-2 ‘YH1’
Pyrus pyrifolia	GWHPBAOS039696	PpyMYB10-3 ‘Cuiguan’
Pyrus pyrifolia	Ppy17g2449.1	PpyMYB10-3 ‘Nijisseiki’
Pyrus pyrifolia	Pspp.Chr09.02179.1	PpyMYB10-3 ‘YH1’
Pyrus pyrifolia	GWHPBAOS039697	PpyMYB10-4 ‘Cuiguan’
Pyrus pyrifolia	Ppy17g2450.1	PpyMYB10-4 ‘Nijisseiki’
Pyrus pyrifolia	GWHPBAOS029145	PpyMYB114-1 ‘Cuiguan’
Pyrus pyrifolia	Ppy05g2573.1	PpyMYB114-1 ‘Nijisseiki’
Pyrus pyrifolia	Pspp.Chr05.02314.1	PpyMYB114-1 ‘YH1’
Pyrus pyrifolia	GWHPBAOS029147	PpyMYB114-2 ‘Cuiguan’
Pyrus pyrifolia	Ppy05g2575.1	PpyMYB114-2 ‘Nijisseiki’
Pyrus pyrifolia	Pspp.Chr05.02310.1	PpyMYB114-2 ‘YH1’
Rubus idaeus	Rid.01g007080.m1	RiMYB10-1
Rubus idaeus	Rid.01g016700.m1	RiMYB114-1
Rubus idaeus	Rid.01g016730.m1	RiMYB114-2
Rosa rugosa	evm.model.Chr1.3196	RrMYB10-1
Rosa rugosa	evm.model.Chr4.3701	RrMYB10-2
Rosa rugosa	evm.model.Chr3.826	RrMYB114-1
Rosa rugosa	evm.model.Chr6.2840	RrMYB114-2
Sorbus pohuashanensis	Sp09G023470.1	SpMYB10-1
Sorbus pohuashanensis	Sp09G023530.1	SpMYB10-2
Sorbus pohuashanensis	Sp17G023720.1	SpMYB10-3
Sorbus pohuashanensis	Sp17G023750.1	SpMYB10-4
Sorbus pohuashanensis	Sp05G026420.1	SpMYB114-1
Sorbus pohuashanensis	Sp05G026460.1	SpMYB114-2
Sorbus pohuashanensis	Sp05G026490.1	SpMYB114-3
Sorbus pohuashanensis	Sp05G026500.1	SpMYB114-4

## Sheet: Table S10
Table S10: The primer sequences used in this study
Gene id	Forward (5' to 3')	Reverse (5' to 3')	Function
MYB10-2	ATGGAGGGATATAACGTTAACTTGAG	TTCTTCTTTTGAATGATTCCAAAGG	Cloning CDS sequence
MYB114-2	ATGAGGAAGGGTGCCTGGAC	AATCTTAGTTATCTCTTCTTCTAGATTCCAA
MYB114-2	GCCACATCCGTCATAAGACCTC	GCCACTCATGTGTAACCCTTC	Expression profiles assay
MYB10-2	GACCAATGTGATAAGACCTCAGCC	CCGTTCTTTGTTGACGACGAC
DFR	GGTTTCATCGGCTCTTGGC	CCTTCTTCTGATTCGTGGGGT
UFGT	CCTTCCCTTTTGCCACTCA	CAGCCACATCGTACACCCTTA
